# Supplementary material for: Discovery pipeline for epigenetically deregulated miRNAs in cancer: integration of primary miRNA transcription
Source: BMC Genomics. 2011 Jan 21;12:54. doi: 10.1186/1471-2164-12-54 (PMC3037319; doi:10.1186/1471-2164-12-54)
Supplement: Additional file 2 — Figure S1: Validation of DNA methylation in selected miRNA loci. Analysis of published DNA methylation enrichment data at selected miRNA loci from Robinson et al. [11]. Graph displays absolute number of MBDCap high throughput sequencing reads within 300 bp of the miRNA locus. [file 1471-2164-12-54-S2.XLS]

## Sheet: Chr14
Chromsome 14 miRNA cluster expression and epigenetics
Macintosh HD:Users:tobyhulf:Desktop:backup_tobhul:Documents:Word:2010-02-08_Biotechniques:Figures:[Hulf_etal.xls]Data
			Tiling array				mature miRNA fold change			mature miRNA p value
name	chr	strand	RNA	DNA meth.	H3K9Ac ChIP	TLDA ID	LNCaP v PrEC	LNCaP v LNCaP+5Aza	PrEC v PrEC+5Aza	LNCaP v PrEC	LNCaP v LNCaP+5Aza	PrEC v PrEC+5Aza	Coef.grpLNCaP...grpPrEC	Coef.grpLNCaP...grpLNCaP5Aza	Coef.grpPrEC...grpPrEC5Aza	mirnaStart	mirnaEnd
hsa-mir-1201	chr14	-	1.2	-0.82	-4.9	NA	#VALUE!	#VALUE!	#VALUE!	NA	NA	NA	NA	NA	NA	19864445	19864530
hsa-mir-208a	chr14	-	-2.19	0.36	0.95	NA	#VALUE!	#VALUE!	#VALUE!	NA	NA	NA	NA	NA	NA	22927644	22927715
hsa-mir-208b	chr14	-	-0.41	-1.25	1.55	NA	#VALUE!	#VALUE!	#VALUE!	NA	NA	NA	NA	NA	NA	22957035	22957112
hsa-mir-624	chr14	-	-0.39	2.6	2.65	hsa-miR-624-4380964.332	3.13834	3.63008	0.721965	0.06	0.05	0.32	-1.65	-1.86	0.47	30553602	30553699
hsa-mir-548h-1	chr14	-	2.66	2.89	0.47	NA	#VALUE!	#VALUE!	#VALUE!	NA	NA	NA	NA	NA	NA	63631494	63631596
hsa-mir-625	chr14	+	0.84	-0.51	0.06	NA	#VALUE!	#VALUE!	#VALUE!	NA	NA	NA	NA	NA	NA	65007572	65007657
hsa-mir-1260	chr14	+	-4.02	3.16	1.97	NA	#VALUE!	#VALUE!	#VALUE!	NA	NA	NA	NA	NA	NA	76802313	76802386
hsa-mir-342	chr14	+	2.59	4.21	-1.86	hsa-miR-342-4373040.164	4.43828	0.864537	0.659754	5e-05	0.31	0.02	-2.15	0.21	0.6	99645744	99645843
hsa-mir-345	chr14	+	1.71	1.02	2.84	hsa-miR-345-4373039.165	9.18959	0.779165	0.721965	5e-05	0.26	0.16	-3.2	0.36	0.47	99843948	99844046
hsa-mir-770	chr14	+	-4.95	-2.29	3.71	NA	#VALUE!	#VALUE!	#VALUE!	NA	NA	NA	NA	NA	NA	100388479	100388577
hsa-mir-493	chr14	+	-4.32	-3.08	3.02	hsa-miR-493-4373218.225	0.450625	0.737135	1.01396	0.1	0.34	0.95	1.15	0.44	-0.02	100405149	100405238
hsa-mir-337	chr14	+	-6.36	-1.17	1.46	hsa-miR-337-4373044.160	0.036906	0.0454366	12.4666	0.01	0.01	0.01	4.76	4.46	-3.64	100410582	100410675
hsa-mir-665	chr14	+	-6.92	-2.75	2.92	NA	#VALUE!	#VALUE!	#VALUE!	NA	NA	NA	NA	NA	NA	100411122	100411194
hsa-mir-431	chr14	+	-6.99	2.27	5.95	NA	#VALUE!	#VALUE!	#VALUE!	NA	NA	NA	NA	NA	NA	100417096	100417210
hsa-mir-433	chr14	+	-8.26	-4.61	8.35	hsa-miR-433-4373205.206	0.888843	0.469761	0.0235195	0.9	0.48	0.03	0.17	1.09	5.41	100417975	100418068
hsa-mir-127	chr14	+	-5.54	-3.22	7.19	hsa-miR-127-4373147.25	0.00638986	0.234881	0.463294	0.01	0.29	0.55	7.29	2.09	1.11	100419068	100419165
hsa-mir-432	chr14	+	-3.73	-4.84	4.96	hsa-miR-432-4373280.204	0.0341967	0.737135	0.0620683	0	0.4	0.01	4.87	0.44	4.01	100420572	100420666
hsa-mir-136	chr14	+	-2.61	-1.69	3.45	NA	#VALUE!	#VALUE!	#VALUE!	NA	NA	NA	NA	NA	NA	100420791	100420873
hsa-mir-370	chr14	+	-4.78	7.19	-3.72	NA	#VALUE!	#VALUE!	#VALUE!	NA	NA	NA	NA	NA	NA	100447228	100447303
hsa-mir-379	chr14	+	-1.87	-9.92	3.94	hsa-miR-379-4373023.187	0.0953912	4.40762	1.10957	0.04	0.12	0.9	3.39	-2.14	-0.15	100558155	100558222
hsa-mir-411	chr14	+	-3.27	-7.42	-0.73	hsa-miR-411-4381013.195	0.0616395	0.737135	0.0693481	0	0.21	0	4.02	0.44	3.85	100559414	100559510
hsa-mir-299	chr14	+	-4.21	-5.83	0.38	NA	#VALUE!	#VALUE!	#VALUE!	NA	NA	NA	NA	NA	NA	100559883	100559946
hsa-mir-380	chr14	+	-4.96	-2.6	3.23	NA	#VALUE!	#VALUE!	#VALUE!	NA	NA	NA	NA	NA	NA	100561106	100561167
hsa-mir-1197	chr14	+	-5.51	-4.14	3.93	NA	#VALUE!	#VALUE!	#VALUE!	NA	NA	NA	NA	NA	NA	100561653	100561741
hsa-mir-323	chr14	+	-5.53	-3.65	4.45	hsa-miR-323-4373054.149	0.190782	0.737135	1.06437	0.03	0.34	0.81	2.39	0.44	-0.09	100561821	100561907
hsa-mir-758	chr14	+	-4.04	-6.64	3.33	NA	#VALUE!	#VALUE!	#VALUE!	NA	NA	NA	NA	NA	NA	100562109	100562197
hsa-mir-329-1	chr14	+	-2.53	-7.56	1.97	hsa-miR-329-4373191.155	0.632878	0.737135	0.721965	0.22	0.34	0.32	0.66	0.44	0.47	100562874	100562954
hsa-mir-329-2	chr14	+	-0.86	-7.03	2.76	hsa-miR-329-4373191.155	0.632878	0.737135	0.721965	0.22	0.34	0.32	0.66	0.44	0.47	100563189	100563273
hsa-mir-494	chr14	+	-5.65	-2.2	6.8	hsa-miR-494-4373219.226	0.632878	0.737135	0.119908	0.22	0.34	0.02	0.66	0.44	3.06	100565723	100565804
hsa-mir-543	chr14	+	-5.22	-2	1.61	NA	#VALUE!	#VALUE!	#VALUE!	NA	NA	NA	NA	NA	NA	100568076	100568154
hsa-mir-495	chr14	+	-5.89	0.62	1.22	NA	#VALUE!	#VALUE!	#VALUE!	NA	NA	NA	NA	NA	NA	100569844	100569926
hsa-mir-376c	chr14	+	-2.26	0.62	1.85	NA	#VALUE!	#VALUE!	#VALUE!	NA	NA	NA	NA	NA	NA	100575779	100575845
hsa-mir-376a-2	chr14	+	-5.98	2.96	2.59	hsa-miR-376a-4373026.183	0.0195052	0.205898	0.346277	0.02	0.22	0.38	5.68	2.28	1.53	100576158	100576238
hsa-mir-654	chr14	+	-5.42	2.57	4.14	hsa-miR-654-4381014.350	0.135842	0.737135	3.38698	0.03	0.34	0.05	2.88	0.44	-1.76	100576308	100576389
hsa-mir-376b	chr14	+	-6.1	1.54	3.27	hsa-miR-376b-4373196.185	0.632878	0.737135	0.721965	0.22	0.34	0.32	0.66	0.44	0.47	100576525	100576625
hsa-mir-376a-1	chr14	+	-3.72	0.94	4.91	hsa-miR-376a-4373026.183	0.0195052	0.205898	0.346277	0.02	0.22	0.38	5.68	2.28	1.53	100576871	100576939
hsa-mir-300	chr14	+	-1.84	-1.87	2.22	NA	#VALUE!	#VALUE!	#VALUE!	NA	NA	NA	NA	NA	NA	100577452	100577535
hsa-mir-1185-1	chr14	+	-5.74	1.6	0.77	NA	#VALUE!	#VALUE!	#VALUE!	NA	NA	NA	NA	NA	NA	100579066	100579152
hsa-mir-1185-2	chr14	+	-5.23	-1.36	4.11	NA	#VALUE!	#VALUE!	#VALUE!	NA	NA	NA	NA	NA	NA	100580287	100580373
hsa-mir-381	chr14	+	-8.46	-0.37	5.97	hsa-miR-381-4373020.190	0.632878	0.737135	0.721965	0.22	0.34	0.32	0.66	0.44	0.47	100582009	100582084
hsa-mir-487b	chr14	+	-3.34	-5.23	5.7	hsa-miR-487b-4378102.219	0.0445016	0.0927827	1.10957	0	0	0.81	4.49	3.43	-0.15	100582544	100582628
hsa-mir-539	chr14	+	-4.76	-8.06	3.55	NA	#VALUE!	#VALUE!	#VALUE!	NA	NA	NA	NA	NA	NA	100583410	100583488
hsa-mir-889	chr14	+	-2.53	-9.48	4.25	NA	#VALUE!	#VALUE!	#VALUE!	NA	NA	NA	NA	NA	NA	100583990	100584069
hsa-mir-544	chr14	+	-5.2	-7.5	3.21	hsa-miR-544-4380919.278	0.632878	0.737135	0.721965	0.22	0.34	0.32	0.66	0.44	0.47	100584747	100584838
hsa-mir-655	chr14	+	-5.56	-7.35	5.7	NA	#VALUE!	#VALUE!	#VALUE!	NA	NA	NA	NA	NA	NA	100585639	100585736
hsa-mir-487a	chr14	+	-5.57	-10.64	3.72	NA	#VALUE!	#VALUE!	#VALUE!	NA	NA	NA	NA	NA	NA	100588535	100588615
hsa-mir-382	chr14	+	-3.4	-5.74	3.3	hsa-miR-382-4373019.191	0.00439476	0.737135	1.67018	3e-05	0.2	0.06	7.83	0.44	-0.74	100590395	100590471
hsa-mir-134	chr14	+	-3.76	-3.82	1.86	hsa-miR-134-4373141.33	0.0149885	0.0483614	0.586417	0.01	0.02	0.58	6.06	4.37	0.77	100590776	100590849
hsa-mir-668	chr14	+	-3.34	-10.66	-0.13	NA	#VALUE!	#VALUE!	#VALUE!	NA	NA	NA	NA	NA	NA	100591347	100591413
hsa-mir-485	chr14	+	-4.36	-8.94	-0.79	NA	#VALUE!	#VALUE!	#VALUE!	NA	NA	NA	NA	NA	NA	100591508	100591581
hsa-mir-453	chr14	+	-4.28	-0.6	1.66	hsa-miR-453-4373210.214	0.632878	0.737135	0.721965	0.22	0.34	0.32	0.66	0.44	0.47	100592279	100592359
hsa-mir-154	chr14	+	-3.05	-7.27	3.67	NA	#VALUE!	#VALUE!	#VALUE!	NA	NA	NA	NA	NA	NA	100595844	100595928
hsa-mir-496	chr14	+	-3.53	-1.91	4.86	hsa-miR-496-4373221.227	33.5909	2.20381	0.721965	0	0.09	0.4	-5.07	-1.14	0.47	100596662	100596764
hsa-mir-377	chr14	+	-5.41	-2.4	2.13	NA	#VALUE!	#VALUE!	#VALUE!	NA	NA	NA	NA	NA	NA	100598139	100598208
hsa-mir-541	chr14	+	-6.24	-3.29	3.21	NA	#VALUE!	#VALUE!	#VALUE!	NA	NA	NA	NA	NA	NA	100600584	100600668
hsa-mir-409	chr14	+	-6.3	-3.6	4.42	NA	#VALUE!	#VALUE!	#VALUE!	NA	NA	NA	NA	NA	NA	100601389	100601468
hsa-mir-412	chr14	+	-6.02	-5.73	5.72	hsa-miR-412-4373199.196	0.632878	0.737135	0.277392	0.22	0.34	0.05	0.66	0.44	1.85	100601536	100601627
hsa-mir-369	chr14	+	-5.41	-5.88	5.61	NA	#VALUE!	#VALUE!	#VALUE!	NA	NA	NA	NA	NA	NA	100601687	100601757
hsa-mir-410	chr14	+	-6.03	-2.12	6.06	hsa-miR-410-4378093.194	0.0291573	0.737135	1.46409	0.07	0.83	0.8	5.1	0.44	-0.55	100602001	100602081
hsa-mir-656	chr14	+	-5.65	0.39	3.42	hsa-miR-656-4380920.351	0.632878	0.737135	0.721965	0.22	0.34	0.32	0.66	0.44	0.47	100602813	100602891
hsa-mir-1247	chr14	-	-11.3	-4.73	5.43	NA	#VALUE!	#VALUE!	#VALUE!	NA	NA	NA	NA	NA	NA	101096376	101096512
hsa-mir-203	chr14	+	-9.11	-15.75	9.13	hsa-miR-203-4373095.94	1.16473	0.632878	0.673617	0.68	0.23	0.29	-0.22	0.66	0.57	103653494	103653604

## Sheet: Data
	Tiling Array					Primary RNA expression			MeDIP			H3K9Ac ChIP			TLDA
X	name	chr	mirnaStart	mirnaEnd	strand	coef	tstat	pval	coef2	tstat2	pval2	coef3	tstat3	pval3	Genes.ID	Coef.grpLNCaP...grpPrEC	Coef.grpLNCaP...grpLNCaP5Aza	Coef.grpPrEC...grpPrEC5Aza	Coef.grpLNCaP...grpLNCaP5Aza....grpPrEC...grpPrEC5Aza.	p.value.grpLNCaP...grpPrEC	p.value.grpLNCaP...grpLNCaP5Aza	p.value.grpPrEC...grpPrEC5Aza	p.value.grpLNCaP...grpLNCaP5Aza....grpPrEC...grpPrEC5Aza.
1	hsa-let-7a-1	chr9	95978059	95978139	+	0.39	10.04	2.92e-19	0.14	3.83	0	-0.2	-2.82	0.01	hsa-let-7a-4373169.3	-0.36	0.03	0.22	-0.19	0.21	0.91	0.42	0.61
2	hsa-let-7a-2	chr11	121522439	121522511	-	0.05	2.17	0.03	-0.2	-6.75	0	-0.27	-3.08	0	hsa-let-7a-4373169.3	-0.36	0.03	0.22	-0.19	0.21	0.91	0.42	0.61
3	hsa-let-7a-3	chr22	44887292	44887366	+	0.76	16.25	1.13e-37	0.12	1.64	0.1	0.06	0.69	0.49	hsa-let-7a-4373169.3	-0.36	0.03	0.22	-0.19	0.21	0.91	0.42	0.61
4	hsa-let-7b	chr22	44888229	44888312	+	0.41	8.8	6.85e-16	0.01	0.16	0.88	0.14	1.66	0.1	hsa-let-7b-4373168.4	-0.64	0.07	0.24	-0.17	0.14	0.85	0.55	0.77
5	hsa-let-7c	chr21	16834018	16834102	+	2.34	34.26	2.52e-86	0	-0.14	0.89	0.11	3.07	0	hsa-let-7c-4373167.5	-5.78	-0.02	0.59	-0.61	1e-05	0.96	0.16	0.29
6	hsa-let-7d	chr9	95980936	95981023	+	0.36	9.97	1.82e-18	0.07	1.45	0.15	-0.21	-3.3	0	hsa-let-7d-4373166.6	-2.43	-0.1	0.81	-0.91	0	0.77	0.05	0.1
7	hsa-let-7e	chr19	56887850	56887929	+	-0.03	-1.14	0.26	-0.23	-3.81	0	-0.51	-4.37	5.22e-05	hsa-let-7e-4373165.7	-1.4	0.2	0.86	-0.66	0.02	0.66	0.1	0.32
8	hsa-let-7f-1	chr9	95978449	95978536	+	0.38	10.96	5.22e-22	-0.03	-0.63	0.53	0.01	0.25	0.81	hsa-let-7f-4373164.8	-0.33	0.59	0.15	0.45	0.21	0.05	0.56	0.23
9	hsa-let-7f-2	chrX	53600877	53600960	-	-0.03	-1.22	0.23	-0.09	-1.75	0.08	-0.03	-0.38	0.71	hsa-let-7f-4373164.8	-0.33	0.59	0.15	0.45	0.21	0.05	0.56	0.23
10	hsa-let-7g	chr3	52277333	52277417	-	-0.01	-0.5	0.62	0.13	3.59	0	-0.48	-6.93	3.35e-09	hsa-let-7g-4373163.9	-1.49	0.47	0.56	-0.09	0	0.06	0.04	0.77
11	hsa-let-7i	chr12	61283732	61283816	+	-0.14	-3.38	0	-0.26	-4.63	0	-0.03	-0.23	0.82	NA	NA	NA	NA	NA	NA	NA	NA	NA
24	hsa-mir-1-1	chr20	60561957	60562028	+	-0.13	-3.92	0	-0.25	-5.06	0	0.47	9.44	1.8e-13	hsa-miR-1-4373161.10	0.66	0.44	2.57	-2.13	0.22	0.34	0.03	0.07
34	hsa-mir-1-2	chr18	17662962	17663047	-	0.07	2.92	0	-0.1	-3.36	0	0	-0.03	0.98	hsa-miR-1-4373161.10	0.66	0.44	2.57	-2.13	0.22	0.34	0.03	0.07
12	hsa-mir-100	chr11	121528146	121528226	-	-0.01	-0.12	0.91	-0.66	-17.09	0	-0.3	-4.84	9.48e-06	hsa-miR-100-4373160.11	-0.78	-0.13	0.08	-0.2	0.02	0.62	0.77	0.58
13	hsa-mir-101-1	chr1	65296704	65296779	-	0.02	0.62	0.54	-0.03	-0.78	0.43	-0.15	-2.89	0.01	hsa-miR-101-4373159.12	-2.89	0.68	1.23	-0.55	0	0.28	0.08	0.52
14	hsa-mir-101-2	chr9	4840296	4840375	+	0.22	7.56	1.79e-12	0.03	0.95	0.34	-0.22	-3.48	0	hsa-miR-101-4373159.12	-2.89	0.68	1.23	-0.55	0	0.28	0.08	0.52
15	hsa-mir-103-1	chr5	167920478	167920556	-	0.05	1.78	0.08	0	-0.1	0.92	-0.12	-1.63	0.11	hsa-miR-103-4373158.13	-0.81	-0.26	0.56	-0.82	0.01	0.25	0.04	0.03
16	hsa-mir-103-2	chr20	3846140	3846218	+	0.05	1.24	0.22	-0.15	-3.2	0	-0.15	-1.96	0.06	hsa-miR-103-4373158.13	-0.81	-0.26	0.56	-0.82	0.01	0.25	0.04	0.03
17	hsa-mir-105-1	chrX	151311346	151311427	-	0	-0.11	0.91	-0.01	-0.27	0.79	0.08	1.41	0.16	hsa-miR-105-4373157.14	-4.45	1.26	0.47	0.79	0	0.06	0.39	0.31
18	hsa-mir-105-2	chrX	151313539	151313620	-	0.07	3.29	0	-0.05	-1.3	0.2	0.08	1.67	0.1	hsa-miR-105-4373157.14	-4.45	1.26	0.47	0.79	0	0.06	0.39	0.31
19	hsa-mir-106a	chrX	133131893	133131974	-	0.04	2.08	0.04	0.03	1.06	0.29	0.03	0.85	0.4	NA	NA	NA	NA	NA	NA	NA	NA	NA
20	hsa-mir-106b	chr7	99529551	99529633	-	0	-0.17	0.86	0.07	1.61	0.11	-0.15	-2.06	0.04	hsa-miR-106b-4373155.15	-1.95	-0.25	0.08	-0.34	0	0.39	0.77	0.42
21	hsa-mir-107	chr10	91342483	91342564	-	0.04	1.76	0.08	0.12	3.24	0	-0.1	-1.58	0.12	hsa-miR-107-4373154.16	-2.03	0.1	0.78	-0.68	0.02	0.88	0.28	0.49
22	hsa-mir-10a	chr17	44012198	44012308	-	-0.04	-1.85	0.07	0.69	9.73	0	-0.53	-7.06	3.06e-09	hsa-miR-10a-4373153.17	1.95	-0.48	2.1	-2.57	0.03	0.5	0.02	0.03
23	hsa-mir-10b	chr2	176723276	176723386	+	-0.19	-6.21	3.47e-09	-0.01	-0.3	0.77	0.09	1.25	0.22	hsa-miR-10b-4373152.18	0.66	0.44	0.47	-0.03	0.22	0.34	0.32	0.96
25	hsa-mir-1178	chr12	118635821	118635912	-	-0.03	-1.15	0.25	0.19	4.54	0	-0.06	-0.76	0.45	NA	NA	NA	NA	NA	NA	NA	NA	NA
26	hsa-mir-1179	chr15	86952341	86952432	+	-0.01	-0.39	0.7	-0.18	-4.3	0	0.16	3.11	0	NA	NA	NA	NA	NA	NA	NA	NA	NA
27	hsa-mir-1180	chr17	19188411	19188480	-	-0.24	-5.92	1.41e-08	0.14	1.77	0.08	0.02	0.21	0.83	NA	NA	NA	NA	NA	NA	NA	NA	NA
28	hsa-mir-1181	chr19	10375133	10375214	-	-0.19	-6.6	3.66e-10	-0.28	-6.02	0	0.48	5.57	5.77e-07	NA	NA	NA	NA	NA	NA	NA	NA	NA
29	hsa-mir-1182	chr1	229222196	229222293	-	-0.04	-2.21	0.03	0.02	0.54	0.59	0.28	4.74	1.28e-05	NA	NA	NA	NA	NA	NA	NA	NA	NA
30	hsa-mir-1183	chr7	21477200	21477289	+	0.07	2.76	0.01	0.03	0.55	0.59	-0.04	-0.62	0.54	NA	NA	NA	NA	NA	NA	NA	NA	NA
31	hsa-mir-1185-1	chr14	100579066	100579152	+	-0.14	-5.74	2.08e-08	0.07	1.6	0.11	0.05	0.77	0.45	NA	NA	NA	NA	NA	NA	NA	NA	NA
32	hsa-mir-1185-2	chr14	100580287	100580373	+	-0.11	-5.23	2.93e-07	-0.07	-1.36	0.18	0.28	4.11	0	NA	NA	NA	NA	NA	NA	NA	NA	NA
33	hsa-mir-1197	chr14	100561653	100561741	+	-0.1	-5.51	6.28e-08	-0.18	-4.14	0	0.23	3.93	0	NA	NA	NA	NA	NA	NA	NA	NA	NA
35	hsa-mir-1200	chr7	36925486	36925562	-	0.09	3.29	0	-0.29	-6.74	0	0.05	0.94	0.35	NA	NA	NA	NA	NA	NA	NA	NA	NA
36	hsa-mir-1201	chr14	19864445	19864530	-	0.03	1.2	0.23	-0.04	-0.82	0.41	-0.33	-4.9	8.43e-06	NA	NA	NA	NA	NA	NA	NA	NA	NA
37	hsa-mir-1202	chr6	156309622	156309705	+	-0.05	-2.08	0.04	-0.08	-1.86	0.07	-0.04	-0.51	0.61	NA	NA	NA	NA	NA	NA	NA	NA	NA
38	hsa-mir-1203	chr17	43588787	43588872	-	-0.08	-2.93	0	0.19	4.27	0	-0.19	-2.89	0.01	NA	NA	NA	NA	NA	NA	NA	NA	NA
39	hsa-mir-1205	chr8	129042060	129042123	+	0.41	14.31	4.94e-32	-0.13	-3.43	0	0.13	1.92	0.06	NA	NA	NA	NA	NA	NA	NA	NA	NA
40	hsa-mir-1206	chr8	129090325	129090384	+	0.76	20.67	3.21e-51	0.14	3.56	0	-0.18	-4.45	3.61e-05	NA	NA	NA	NA	NA	NA	NA	NA	NA
41	hsa-mir-1207	chr8	129130579	129130666	+	0.51	13.96	1.77e-31	0.14	3.31	0	0.09	1.57	0.12	NA	NA	NA	NA	NA	NA	NA	NA	NA
42	hsa-mir-1208	chr8	129231543	129231616	+	0	0.1	0.92	0.11	2.43	0.02	-0.06	-1.04	0.3	NA	NA	NA	NA	NA	NA	NA	NA	NA
43	hsa-mir-122	chr18	54269285	54269370	+	0.02	0.85	0.4	0.03	0.85	0.4	0.01	0.17	0.86	NA	NA	NA	NA	NA	NA	NA	NA	NA
44	hsa-mir-1224	chr3	185441886	185441971	+	-0.11	-4.22	3.8e-05	0.17	2.35	0.02	0.1	1.26	0.21	NA	NA	NA	NA	NA	NA	NA	NA	NA
45	hsa-mir-1225	chr16	2080196	2080286	-	-0.31	-8.03	7.5e-14	0.13	2.26	0.03	0.17	2.29	0.03	NA	NA	NA	NA	NA	NA	NA	NA	NA
46	hsa-mir-1226	chr3	47866048	47866123	+	0.46	8.46	5.72e-15	0.24	3.33	0	0.17	2.34	0.02	NA	NA	NA	NA	NA	NA	NA	NA	NA
47	hsa-mir-1227	chr19	2185060	2185148	-	-0.18	-4.33	2.98e-05	0.55	7.09	0	-0.11	-1.01	0.32	NA	NA	NA	NA	NA	NA	NA	NA	NA
48	hsa-mir-1228	chr12	55874553	55874626	+	-0.53	-10.01	2.03e-19	0.31	4.06	0	0.01	0.09	0.93	NA	NA	NA	NA	NA	NA	NA	NA	NA
49	hsa-mir-1229	chr5	179157883	179157952	-	-0.17	-3.77	0	0.07	0.98	0.33	0.12	1.58	0.12	NA	NA	NA	NA	NA	NA	NA	NA	NA
50	hsa-mir-1231	chr1	200044361	200044453	+	0.01	0.29	0.77	0.17	3.37	0	0.02	0.26	0.8	NA	NA	NA	NA	NA	NA	NA	NA	NA
51	hsa-mir-1234	chr8	145596283	145596367	-	-0.12	-3.15	0	0.16	2.28	0.02	0.09	0.87	0.39	NA	NA	NA	NA	NA	NA	NA	NA	NA
52	hsa-mir-1236	chr6	32032594	32032696	-	-0.03	-1.5	0.13	NA	NA	NA	NA	NA	NA	NA	NA	NA	NA	NA	NA	NA	NA	NA
53	hsa-mir-1237	chr11	63892649	63892751	+	-0.07	-1.67	0.1	-0.1	-1.78	0.08	0.51	7.8	4.35e-10	NA	NA	NA	NA	NA	NA	NA	NA	NA
54	hsa-mir-1238	chr19	10523797	10523880	+	0.42	6.2	3.62e-09	0.25	4.38	0	0.14	1.64	0.11	NA	NA	NA	NA	NA	NA	NA	NA	NA
55	hsa-mir-124-1	chr8	9798307	9798392	-	-0.25	-4.97	1.48e-06	0.04	0.44	0.66	0.06	0.64	0.52	NA	NA	NA	NA	NA	NA	NA	NA	NA
56	hsa-mir-124-2	chr8	65454259	65454368	+	-0.04	-1.68	0.1	0.04	0.74	0.46	-0.17	-2.44	0.02	NA	NA	NA	NA	NA	NA	NA	NA	NA
58	hsa-mir-124-3	chr20	61280296	61280383	+	-0.24	-5.29	3.12e-07	-0.19	-3.18	0	0.44	4.1	0	NA	NA	NA	NA	NA	NA	NA	NA	NA
57	hsa-mir-1243	chr4	114247467	114247560	+	0	0.1	0.92	-0.16	-3.7	0	-0.19	-3.02	0	NA	NA	NA	NA	NA	NA	NA	NA	NA
59	hsa-mir-1244	chr12	9283329	9283414	-	0.06	1.29	0.2	NA	NA	NA	0.12	2.03	0.06	NA	NA	NA	NA	NA	NA	NA	NA	NA
60	hsa-mir-1244	chr12	12156152	12156237	+	0.11	0.84	0.41	NA	NA	NA	-0.29	-0.91	0.41	NA	NA	NA	NA	NA	NA	NA	NA	NA
61	hsa-mir-1244	chr2	232286267	232286352	+	0.09	2.22	0.03	NA	NA	NA	0.25	1.82	0.08	NA	NA	NA	NA	NA	NA	NA	NA	NA
62	hsa-mir-1245	chr2	189551062	189551132	+	0.05	2.48	0.01	-0.02	-0.66	0.51	0.07	1.89	0.06	NA	NA	NA	NA	NA	NA	NA	NA	NA
63	hsa-mir-1246	chr2	177173953	177174026	-	0.04	1.98	0.05	-0.02	-0.54	0.59	0.11	1.73	0.09	NA	NA	NA	NA	NA	NA	NA	NA	NA
64	hsa-mir-1247	chr14	101096376	101096512	-	-0.37	-11.3	5.64e-26	-0.26	-4.73	0	0.45	5.43	1.08e-06	NA	NA	NA	NA	NA	NA	NA	NA	NA
65	hsa-mir-1248	chr3	187987154	187987260	+	0.87	13.25	1.18e-26	0.1	2.72	0.01	-0.76	-9.59	1.88e-12	NA	NA	NA	NA	NA	NA	NA	NA	NA
66	hsa-mir-1249	chr22	43975498	43975564	-	-0.22	-5.87	1.95e-08	0.38	7.34	0	-0.18	-2.64	0.01	NA	NA	NA	NA	NA	NA	NA	NA	NA
67	hsa-mir-1250	chr17	76721590	76721703	-	-0.16	-4.39	1.85e-05	-0.25	-4.12	0	0.17	1.71	0.09	NA	NA	NA	NA	NA	NA	NA	NA	NA
68	hsa-mir-1251	chr12	96409817	96409887	+	0.06	2.86	0	-0.22	-4.65	0	0.1	1.99	0.05	NA	NA	NA	NA	NA	NA	NA	NA	NA
69	hsa-mir-1252	chr12	78337167	78337232	+	0.01	0.17	0.86	-0.06	-1.36	0.18	0.01	0.26	0.8	NA	NA	NA	NA	NA	NA	NA	NA	NA
70	hsa-mir-1253	chr17	2598121	2598226	-	0.04	1.5	0.14	-0.02	-0.47	0.64	-0.03	-0.29	0.77	NA	NA	NA	NA	NA	NA	NA	NA	NA
71	hsa-mir-1254	chr10	70189080	70189177	+	0.21	2.53	0.01	0.27	3.17	0	-0.5	-4.53	0	NA	NA	NA	NA	NA	NA	NA	NA	NA
72	hsa-mir-1255a	chr4	102470481	102470594	-	0.16	4.02	9.02e-05	-0.13	-2.86	0.01	0.11	2.53	0.02	NA	NA	NA	NA	NA	NA	NA	NA	NA
73	hsa-mir-1255b-1	chr4	36104382	36104445	-	0.05	1.87	0.06	0.09	2.74	0.01	-0.05	-0.95	0.35	NA	NA	NA	NA	NA	NA	NA	NA	NA
74	hsa-mir-1255b-2	chr1	166234521	166234588	+	0.13	4.28	4.39e-05	0.01	0.19	0.85	0.06	1.15	0.26	NA	NA	NA	NA	NA	NA	NA	NA	NA
75	hsa-mir-1256	chr1	21187393	21187512	-	0.11	3.4	0	0.24	3.66	0	-0.25	-2.78	0.01	NA	NA	NA	NA	NA	NA	NA	NA	NA
76	hsa-mir-1257	chr20	59961996	59962113	-	-0.13	-3.67	0	0.15	1.73	0.09	-0.02	-0.27	0.79	NA	NA	NA	NA	NA	NA	NA	NA	NA
77	hsa-mir-1258	chr2	180433807	180433880	-	-0.13	-3.55	0	-0.33	-5.57	0	1.11	8.34	1.14e-11	NA	NA	NA	NA	NA	NA	NA	NA	NA
78	hsa-mir-1259	chr20	47330253	47330364	+	1.07	19.53	3.23e-48	0.09	2.62	0.01	-0.79	-8.23	2.02e-11	NA	NA	NA	NA	NA	NA	NA	NA	NA
79	hsa-mir-125a	chr19	56888318	56888404	+	0.02	0.94	0.35	0.22	3.7	0	-0.6	-6.28	4.01e-08	hsa-miR-125a-4373149.21	-0.45	0.34	0.49	-0.15	0.14	0.24	0.11	0.71
80	hsa-mir-125b-1	chr11	121475674	121475762	-	0.04	1.6	0.11	-0.27	-6.87	0	-1.35	-14.06	2.45e-20	hsa-miR-125b-4373148.22	-2.8	-0.29	1.05	-1.34	1e-05	0.17	0	0
81	hsa-mir-125b-2	chr21	16884427	16884516	+	1.44	21.53	5.79e-53	0	0.11	0.91	-0.07	-1.3	0.2	hsa-miR-125b-4373148.22	-2.8	-0.29	1.05	-1.34	1e-05	0.17	0	0
82	hsa-mir-126	chr9	138684874	138684959	+	-0.16	-3.73	0	-0.23	-3.84	0	0.37	5.94	1.61e-07	hsa-miR-126-4373269.23	-1.45	0.12	1.4	-1.28	0	0.71	0	0.03
83	hsa-mir-1260	chr14	76802313	76802386	+	-0.11	-4.02	8.2e-05	0.2	3.16	0	0.15	1.97	0.05	NA	NA	NA	NA	NA	NA	NA	NA	NA
84	hsa-mir-1261	chr11	90241936	90242018	-	0	-0.17	0.87	0.06	1.4	0.16	-0.05	-0.97	0.34	NA	NA	NA	NA	NA	NA	NA	NA	NA
85	hsa-mir-1262	chr1	68421788	68421881	-	0.04	1.56	0.12	-0.03	-0.7	0.49	-0.01	-0.09	0.93	NA	NA	NA	NA	NA	NA	NA	NA	NA
86	hsa-mir-1263	chr3	165371952	165372038	-	0.07	3.32	0	-0.25	-7.39	0	0.12	2.72	0.01	NA	NA	NA	NA	NA	NA	NA	NA	NA
87	hsa-mir-1264	chrX	113793385	113793454	+	0.04	1.64	0.1	-0.09	-3.04	0	0.2	4.54	2.98e-05	NA	NA	NA	NA	NA	NA	NA	NA	NA
88	hsa-mir-1265	chr10	14518580	14518666	+	-0.02	-0.8	0.43	0.04	0.95	0.34	0.16	3.14	0	NA	NA	NA	NA	NA	NA	NA	NA	NA
89	hsa-mir-1266	chr15	50356605	50356689	-	-0.05	-2.43	0.02	0.09	1.77	0.08	-0.25	-3.98	0	NA	NA	NA	NA	NA	NA	NA	NA	NA
90	hsa-mir-1267	chr13	106981519	106981597	-	0.05	2	0.05	0	0.08	0.93	0.03	0.44	0.66	NA	NA	NA	NA	NA	NA	NA	NA	NA
91	hsa-mir-1268	chr15	20014592	20014644	-	-0.07	-0.7	0.49	0.15	1.14	0.27	-0.17	-0.7	0.5	NA	NA	NA	NA	NA	NA	NA	NA	NA
92	hsa-mir-1269	chr4	66825136	66825241	+	0.08	3.73	0	-0.15	-3.91	0	0.13	2.96	0	NA	NA	NA	NA	NA	NA	NA	NA	NA
93	hsa-mir-127	chr14	100419068	100419165	+	-0.16	-5.54	5.45e-08	-0.15	-3.22	0	0.42	7.19	9.99e-10	hsa-miR-127-4373147.25	7.29	2.09	1.11	0.97	0.01	0.29	0.55	0.71
94	hsa-mir-1270	chr19	20371079	20371162	-	0.03	0.67	0.5	-0.11	-0.88	0.4	-0.17	-1.78	0.09	NA	NA	NA	NA	NA	NA	NA	NA	NA
95	hsa-mir-1271	chr5	175727554	175727640	+	-0.14	-5.89	1.71e-08	0.45	7.51	0	0.16	2.04	0.05	NA	NA	NA	NA	NA	NA	NA	NA	NA
96	hsa-mir-1272	chr15	62841638	62841767	-	-0.1	-3.55	0	0.11	2.01	0.05	-0.02	-0.29	0.77	NA	NA	NA	NA	NA	NA	NA	NA	NA
97	hsa-mir-1273	chr8	101105385	101105488	-	0.07	1.33	0.19	-0.09	-1.63	0.11	-0.1	-0.97	0.34	NA	NA	NA	NA	NA	NA	NA	NA	NA
98	hsa-mir-1274a	chr5	41511490	41511561	+	0	0.1	0.92	0.08	1.21	0.23	-0.06	-0.71	0.48	NA	NA	NA	NA	NA	NA	NA	NA	NA
99	hsa-mir-1274b	chr19	62716186	62716253	-	-0.07	-2.14	0.03	-0.05	-1.09	0.28	-0.15	-1.81	0.08	NA	NA	NA	NA	NA	NA	NA	NA	NA
100	hsa-mir-1275	chr6	34075726	34075806	-	-0.04	-1.43	0.15	-0.12	-2.22	0.03	0.12	2.44	0.02	NA	NA	NA	NA	NA	NA	NA	NA	NA
101	hsa-mir-1276	chr15	84114730	84114813	-	-0.16	-4.64	6.21e-06	0.53	8.07	0	0.03	0.39	0.7	NA	NA	NA	NA	NA	NA	NA	NA	NA
102	hsa-mir-1277	chrX	117404384	117404462	+	0.09	3.47	0	-0.17	-5.28	0	0.18	4.25	9.36e-05	NA	NA	NA	NA	NA	NA	NA	NA	NA
103	hsa-mir-1278	chr1	191372255	191372336	+	0.17	7.02	6.54e-11	0	-0.14	0.89	0.06	1.26	0.22	NA	NA	NA	NA	NA	NA	NA	NA	NA
104	hsa-mir-1279	chr12	67953203	67953265	-	0.6	14.91	7.38e-33	-0.03	-0.89	0.38	-0.07	-1.23	0.23	NA	NA	NA	NA	NA	NA	NA	NA	NA
107	hsa-mir-128-1	chr2	136139436	136139518	+	0.12	4.9	1.98e-06	-0.05	-1.79	0.08	-0.11	-2.35	0.02	NA	NA	NA	NA	NA	NA	NA	NA	NA
109	hsa-mir-128-2	chr3	35760971	35761055	+	-0.01	-0.25	0.81	-0.17	-4.59	0	0.2	4.42	4.31e-05	NA	NA	NA	NA	NA	NA	NA	NA	NA
105	hsa-mir-1280	chr3	129563697	129563791	+	0.15	6.03	7.67e-09	0.02	0.37	0.71	0.07	1.27	0.21	NA	NA	NA	NA	NA	NA	NA	NA	NA
106	hsa-mir-1281	chr22	39818462	39818516	+	0	0.1	0.92	-0.45	-9.19	0	0.56	6.14	8.38e-08	NA	NA	NA	NA	NA	NA	NA	NA	NA
108	hsa-mir-1282	chr15	41873148	41873249	-	0.95	19.64	1.38e-44	0.13	1.88	0.07	0.04	0.38	0.71	NA	NA	NA	NA	NA	NA	NA	NA	NA
110	hsa-mir-1283-1	chr19	58883546	58883633	+	-0.02	-0.64	0.52	-0.27	-6.12	0	0	0.02	0.98	NA	NA	NA	NA	NA	NA	NA	NA	NA
111	hsa-mir-1283-2	chr19	58953297	58953384	+	0.04	0.54	0.59	-0.17	-3.39	0	0.13	1.06	0.31	NA	NA	NA	NA	NA	NA	NA	NA	NA
112	hsa-mir-1284	chr3	71673810	71673930	-	0.04	1.79	0.08	-0.12	-2.82	0.01	0.03	0.51	0.61	NA	NA	NA	NA	NA	NA	NA	NA	NA
113	hsa-mir-1285-1	chr7	91671264	91671348	-	0.07	2	0.05	-0.09	-1.29	0.21	0.04	0.65	0.52	NA	NA	NA	NA	NA	NA	NA	NA	NA
114	hsa-mir-1285-2	chr2	70333553	70333641	-	0.06	1.18	0.25	0.15	2.04	0.05	-0.1	-0.67	0.52	NA	NA	NA	NA	NA	NA	NA	NA	NA
115	hsa-mir-1286	chr22	18616656	18616734	-	-0.18	-6.18	3.6e-09	0.14	2.48	0.01	-0.06	-0.7	0.49	NA	NA	NA	NA	NA	NA	NA	NA	NA
116	hsa-mir-1287	chr10	100144964	100145054	-	-0.04	-1.41	0.16	-0.12	-2.64	0.01	0.06	0.99	0.33	NA	NA	NA	NA	NA	NA	NA	NA	NA
117	hsa-mir-1288	chr17	16126052	16126127	+	0.1	4.75	3.9e-06	-0.13	-2.67	0.01	-0.06	-0.88	0.38	NA	NA	NA	NA	NA	NA	NA	NA	NA
118	hsa-mir-1289-1	chr20	33505189	33505333	-	-0.02	-0.93	0.35	-0.04	-0.67	0.51	-0.34	-3.57	0	NA	NA	NA	NA	NA	NA	NA	NA	NA
119	hsa-mir-1289-2	chr5	132791186	132791297	-	-0.04	-1.32	0.19	0.06	1.6	0.11	0.15	2.64	0.01	NA	NA	NA	NA	NA	NA	NA	NA	NA
122	hsa-mir-129-1	chr7	127635160	127635232	+	-0.02	-0.67	0.5	0.15	2.2	0.03	-0.01	-0.09	0.93	hsa-miR-129-4373171.27	0.66	0.44	0.9	-0.46	0.22	0.34	0.15	0.45
124	hsa-mir-129-2	chr11	43559519	43559609	+	-0.16	-4.81	2.97e-06	-0.31	-6.92	0	0.14	2.08	0.04	hsa-miR-129-4373171.27	0.66	0.44	0.9	-0.46	0.22	0.34	0.15	0.45
120	hsa-mir-1290	chr1	19096151	19096229	-	0.07	1.75	0.08	0.02	0.29	0.77	0.01	0.1	0.92	NA	NA	NA	NA	NA	NA	NA	NA	NA
121	hsa-mir-1291	chr12	47334493	47334580	-	-0.03	-1.43	0.15	0.07	1.64	0.1	-0.13	-2.87	0.01	NA	NA	NA	NA	NA	NA	NA	NA	NA
123	hsa-mir-1292	chr20	2581422	2581488	+	0.2	3.83	0	-0.11	-1.76	0.08	0.37	4.8	1.09e-05	NA	NA	NA	NA	NA	NA	NA	NA	NA
125	hsa-mir-1293	chr12	48914191	48914262	-	0.08	3.15	0	0.35	5.51	0	-0.06	-0.56	0.58	NA	NA	NA	NA	NA	NA	NA	NA	NA
126	hsa-mir-1294	chr5	153706858	153707000	+	0.13	3.52	0	0.1	2.75	0.01	0.02	0.2	0.85	NA	NA	NA	NA	NA	NA	NA	NA	NA
127	hsa-mir-1295	chr1	169337492	169337571	-	0.08	3.5	0	0.05	1.14	0.26	0.01	0.3	0.76	NA	NA	NA	NA	NA	NA	NA	NA	NA
128	hsa-mir-1296	chr10	64802722	64802814	-	-0.02	-0.76	0.45	0.02	0.62	0.54	-0.06	-1.24	0.22	NA	NA	NA	NA	NA	NA	NA	NA	NA
129	hsa-mir-1297	chr13	53784107	53784184	-	0.06	2.96	0	-0.02	-0.68	0.5	0.05	1.43	0.16	NA	NA	NA	NA	NA	NA	NA	NA	NA
130	hsa-mir-1298	chrX	113855905	113856017	+	0.06	2.74	0.01	0.01	0.27	0.79	0.06	1.43	0.16	NA	NA	NA	NA	NA	NA	NA	NA	NA
131	hsa-mir-1299	chr9	68292058	68292141	-	0.03	1.02	0.31	-0.01	-0.05	0.96	-0.31	-2.87	0.01	NA	NA	NA	NA	NA	NA	NA	NA	NA
132	hsa-mir-1300	chr15	51017858	51017946	-	0	-0.03	0.97	-0.1	-2.23	0.03	-0.28	-2.82	0.01	NA	NA	NA	NA	NA	NA	NA	NA	NA
133	hsa-mir-1301	chr2	25405012	25405094	-	-0.13	-3.55	0	0.1	1.79	0.08	0.03	0.32	0.75	NA	NA	NA	NA	NA	NA	NA	NA	NA
134	hsa-mir-1302-1	chr12	111617221	111617364	-	0.03	1.14	0.26	-0.18	-4.75	0	-0.01	-0.21	0.83	NA	NA	NA	NA	NA	NA	NA	NA	NA
135	hsa-mir-1302-3	chr2	114057005	114057143	-	-0.07	-0.87	0.4	0.69	3.41	0.01	-0.43	-2.54	0.06	NA	NA	NA	NA	NA	NA	NA	NA	NA
136	hsa-mir-1302-4	chr2	207842243	207842393	-	0.04	1.52	0.13	0.03	0.5	0.62	0.49	5.57	7.87e-07	NA	NA	NA	NA	NA	NA	NA	NA	NA
137	hsa-mir-1302-5	chr20	48664579	48664729	-	-0.06	-1.61	0.11	0.19	2.81	0.01	0.23	3.5	0	NA	NA	NA	NA	NA	NA	NA	NA	NA
138	hsa-mir-1302-6	chr7	18133367	18133457	-	0.03	1.35	0.18	-0.03	-0.73	0.47	0	0.02	0.99	NA	NA	NA	NA	NA	NA	NA	NA	NA
139	hsa-mir-1302-7	chr8	142865509	142865581	-	-0.03	-1.39	0.17	-0.28	-6.92	0	0.35	6.21	5.42e-08	NA	NA	NA	NA	NA	NA	NA	NA	NA
140	hsa-mir-1302-8	chr9	99165656	99165784	-	0.02	0.88	0.38	0.38	6.39	0	0.16	1.91	0.06	NA	NA	NA	NA	NA	NA	NA	NA	NA
141	hsa-mir-1303	chr5	154045528	154045614	+	0.27	10.27	1.5e-19	0.07	1.09	0.28	0.05	0.77	0.44	NA	NA	NA	NA	NA	NA	NA	NA	NA
142	hsa-mir-1304	chr11	93106487	93106578	-	0.17	6.75	2.5e-10	0.04	1.54	0.13	-0.33	-4.87	1.25e-05	NA	NA	NA	NA	NA	NA	NA	NA	NA
143	hsa-mir-1305	chr4	183327439	183327525	+	0.01	0.61	0.54	-0.15	-4.97	0	0.14	3.36	0	NA	NA	NA	NA	NA	NA	NA	NA	NA
144	hsa-mir-1306	chr22	18453580	18453665	+	0.95	16.85	4.77e-40	0.21	4.62	0	-0.07	-1.17	0.25	NA	NA	NA	NA	NA	NA	NA	NA	NA
145	hsa-mir-1307	chr10	105143999	105144148	-	-0.04	-1.55	0.12	0.2	3.95	0	-0.14	-2.65	0.01	NA	NA	NA	NA	NA	NA	NA	NA	NA
146	hsa-mir-1308	chrX	21990179	21990233	-	0.05	2.14	0.03	-0.18	-5.5	0	-0.11	-1.96	0.06	NA	NA	NA	NA	NA	NA	NA	NA	NA
147	hsa-mir-130a	chr11	57165246	57165335	+	-0.3	-7.19	1.2e-11	-0.11	-1.92	0.06	-0.27	-3.85	0	hsa-miR-130a-4373145.28	7.81	1.34	0.14	1.2	1e-05	0.05	0.81	0.18
148	hsa-mir-130b	chr22	20337592	20337674	+	-0.04	-1.57	0.12	-0.09	-1.4	0.17	0.17	1.96	0.05	hsa-miR-130b-4373144.29	-0.66	-0.2	-0.1	-0.11	0.04	0.44	0.71	0.77
149	hsa-mir-132	chr17	1899951	1900052	-	-0.12	-2.74	0.01	-0.45	-10.09	0	0.23	1.99	0.05	hsa-miR-132-4373143.30	-1.56	0.43	1.85	-1.43	0.01	0.38	0.01	0.07
150	hsa-mir-1321	chrX	84977440	84977519	+	0.05	2.14	0.03	0.05	1.46	0.15	0.09	1.56	0.13	NA	NA	NA	NA	NA	NA	NA	NA	NA
151	hsa-mir-1322	chr8	10720292	10720363	-	-0.07	-2.37	0.02	-0.15	-3.79	0	-0.17	-2.97	0	NA	NA	NA	NA	NA	NA	NA	NA	NA
152	hsa-mir-1323	chr19	58867033	58867106	+	0.04	1.95	0.05	-0.42	-7.33	0	0.27	4.02	0	NA	NA	NA	NA	NA	NA	NA	NA	NA
153	hsa-mir-1324	chr3	75762603	75762699	+	-0.04	-0.9	0.38	-0.08	-0.4	0.7	-0.43	-0.8	0.46	NA	NA	NA	NA	NA	NA	NA	NA	NA
154	hsa-mir-133a-1	chr18	17659656	17659744	-	0.02	0.87	0.38	-0.02	-0.72	0.47	-0.02	-0.44	0.66	hsa-miR-133a-4373142.31	0.66	2.27	0.47	1.8	0.22	0.04	0.32	0.09
155	hsa-mir-133a-2	chr20	60572563	60572665	+	-0.28	-5.82	2.35e-08	-0.1	-1.51	0.14	0.36	5.89	2.05e-07	hsa-miR-133a-4373142.31	0.66	2.27	0.47	1.8	0.22	0.04	0.32	0.09
156	hsa-mir-133b	chr6	52121679	52121798	+	0.01	0.5	0.62	0.01	0.42	0.67	0.13	2.91	0.01	hsa-miR-133b-4373172.32	1.95	0.88	-0.55	1.42	0.14	0.48	0.65	0.42
157	hsa-mir-134	chr14	100590776	100590849	+	-0.08	-3.76	0	-0.17	-3.82	0	0.12	1.86	0.07	hsa-miR-134-4373141.33	6.06	4.37	0.77	3.61	0.01	0.02	0.58	0.11
158	hsa-mir-135a-1	chr3	52303274	52303364	-	0.02	0.83	0.41	-0.08	-1.4	0.16	0.15	2.25	0.03	hsa-miR-135a-4373140.34	0.7	1.89	2.77	-0.89	0.18	0.01	0	0.23
159	hsa-mir-135a-2	chr12	96481720	96481820	+	0.05	2.36	0.02	-0.12	-3.45	0	-0.19	-3.01	0	hsa-miR-135a-4373140.34	0.7	1.89	2.77	-0.89	0.18	0.01	0	0.23
160	hsa-mir-135b	chr1	203684052	203684149	-	-0.16	-3.93	0	0.15	2.8	0.01	-0.64	-7.82	8.21e-11	hsa-miR-135b-4373139.35	8.36	-1.57	0.87	-2.43	0	0.15	0.4	0.12
161	hsa-mir-136	chr14	100420791	100420873	+	-0.05	-2.61	0.01	-0.06	-1.69	0.09	0.26	3.45	0	NA	NA	NA	NA	NA	NA	NA	NA	NA
162	hsa-mir-137	chr1	98284213	98284315	-	-0.12	-3.81	0	0.06	1.19	0.24	-0.29	-3.41	0	hsa-miR-137-4373174.36	5.99	1.12	2.56	-1.44	0.01	0.51	0.17	0.54
163	hsa-mir-138-1	chr3	44130707	44130806	+	-0.16	-5.28	3.23e-07	0.18	3.36	0	-0.05	-0.84	0.4	NA	NA	NA	NA	NA	NA	NA	NA	NA
164	hsa-mir-138-2	chr16	55449930	55450014	+	-0.12	-3.41	0	0.19	2.54	0.01	-0.04	-0.49	0.62	NA	NA	NA	NA	NA	NA	NA	NA	NA
165	hsa-mir-139	chr11	72003754	72003822	-	-0.13	-4.02	8.35e-05	0.13	1.84	0.07	0.1	1.11	0.27	hsa-miR-139-4373176.37	0.66	1.17	0.47	0.71	0.22	0.1	0.32	0.3
166	hsa-mir-140	chr16	68524484	68524584	+	-0.12	-4.75	3.78e-06	0.32	6.03	0	-0.64	-6.72	6.46e-09	hsa-miR-140-4373138.38	-0.62	0.39	-0.21	0.59	0.02	0.09	0.32	0.07
167	hsa-mir-141	chr12	6943520	6943615	+	0.27	7.2	1.22e-11	-0.03	-0.46	0.65	0.42	4.31	6.14e-05	hsa-miR-141-4373137.39	-1.55	1.16	0.15	1.01	0	0	0.55	0.03
168	hsa-mir-142	chr17	53763591	53763678	-	-0.01	-0.34	0.74	0.55	8.14	0	-0.17	-1.98	0.05	NA	NA	NA	NA	NA	NA	NA	NA	NA
169	hsa-mir-143	chr5	148788673	148788779	+	-0.01	-0.51	0.61	0.23	4.98	0	-0.21	-2.8	0.01	hsa-miR-143-4373134.42	0.66	0.44	0.47	-0.03	0.22	0.34	0.32	0.96
170	hsa-mir-144	chr17	24212676	24212762	-	-0.02	-0.89	0.37	-0.05	-0.89	0.38	-0.01	-0.18	0.86	NA	NA	NA	NA	NA	NA	NA	NA	NA
171	hsa-mir-145	chr5	148790401	148790489	+	-0.04	-1.78	0.08	0.02	0.37	0.71	0.1	1.43	0.16	hsa-miR-145-4373133.43	3.36	1.63	-2.24	3.87	0.02	0.06	0.04	0.03
172	hsa-mir-146a	chr5	159844936	159845035	+	0.03	1.44	0.15	0.01	0.25	0.8	0.17	2.23	0.03	hsa-miR-146a-4373132.44	5.7	0.44	4	-3.56	0.05	0.83	0.11	0.27
173	hsa-mir-146b	chr10	104186258	104186331	+	-0.07	-2.99	0	0.07	1.47	0.14	-0.1	-1.51	0.14	hsa-miR-146b-4373178.45	-1.24	0.01	-0.24	0.24	0.01	0.98	0.48	0.6
174	hsa-mir-147	chr9	122047077	122047149	-	-0.02	-0.96	0.34	-0.03	-0.56	0.58	0	0	1	hsa-miR-147-4373131.46	0.66	0.44	0.47	-0.03	0.22	0.34	0.32	0.96
175	hsa-mir-147b	chr15	43512539	43512619	+	-0.08	-2.67	0.01	-0.07	-1.36	0.18	0.05	1.02	0.31	NA	NA	NA	NA	NA	NA	NA	NA	NA
176	hsa-mir-148a	chr7	25956063	25956131	-	-0.01	-0.59	0.56	0.12	2.13	0.04	0.03	0.28	0.78	hsa-miR-148a-4373130.47	-2.85	0.45	0.61	-0.16	9e-05	0.17	0.08	0.71
177	hsa-mir-148b	chr12	53017266	53017365	+	0.11	3.93	0	0.02	0.41	0.68	-0.32	-5.07	7.59e-06	hsa-miR-148b-4373129.48	-2.19	0.08	0.82	-0.74	0	0.8	0.04	0.13
178	hsa-mir-149	chr2	241044090	241044179	+	-0.22	-6.77	1.56e-10	-0.38	-8.67	0	0.23	2.87	0.01	hsa-miR-149-4373128.49	1.87	0.13	0.64	-0.51	0	0.66	0.06	0.24
179	hsa-mir-150	chr19	54695853	54695937	-	-0.16	-4.6	7.62e-06	-0.16	-3.24	0	0.28	4.54	2.74e-05	NA	NA	NA	NA	NA	NA	NA	NA	NA
180	hsa-mir-151	chr8	141811844	141811934	-	-0.01	-0.45	0.65	-0.14	-3.88	0	0.29	3.07	0	hsa-miR-151-4373179.50	-0.2	-0.03	0.59	-0.62	0.6	0.93	0.16	0.28
181	hsa-mir-152	chr17	43469525	43469612	-	-0.23	-5.12	6.96e-07	0.03	0.4	0.69	-0.07	-1	0.32	hsa-miR-152-4373126.51	1.97	-1.09	-0.12	-0.97	0	0.04	0.79	0.15
182	hsa-mir-153-1	chr2	219867076	219867166	-	-0.25	-5.49	1.35e-07	-0.21	-6.14	0	0.07	0.74	0.46	hsa-miR-153-4373125.52	-1.04	-1.26	0.47	-1.73	0.12	0.09	0.32	0.09
183	hsa-mir-153-2	chr7	157059788	157059875	-	-0.05	-1.95	0.05	0.11	2.29	0.02	0.09	0.97	0.33	hsa-miR-153-4373125.52	-1.04	-1.26	0.47	-1.73	0.12	0.09	0.32	0.09
184	hsa-mir-154	chr14	100595844	100595928	+	-0.07	-3.05	0	-0.31	-7.27	0	0.22	3.67	0	NA	NA	NA	NA	NA	NA	NA	NA	NA
185	hsa-mir-155	chr21	25868162	25868227	+	0.07	3.43	0	0.02	0.51	0.61	0.02	0.58	0.57	hsa-miR-155-4373124.53	6.87	-1.99	-0.3	-1.69	1e-05	0	0.42	0.02
186	hsa-mir-15a	chr13	49521255	49521338	-	0.11	4.68	5.75e-06	-0.04	-1.55	0.13	0.07	1.53	0.13	hsa-miR-15a-4373123.54	-3.7	0.6	0.08	0.51	0.01	0.53	0.93	0.7
187	hsa-mir-15b	chr3	161605069	161605167	+	0.47	11.41	2.05e-23	-0.13	-4.65	0	-0.24	-4.02	0	hsa-miR-15b-4373122.55	-1.05	-0.7	-0.02	-0.68	0.02	0.07	0.95	0.18
188	hsa-mir-16-1	chr13	49521109	49521198	-	0.11	5.06	9.98e-07	-0.06	-1.81	0.07	0.07	1.62	0.11	hsa-miR-16-4373121.56	-1.44	0.51	-0.43	0.93	0	0.04	0.07	0.01
189	hsa-mir-16-2	chr3	161605226	161605307	+	0.43	10.52	9.19e-21	-0.11	-3.6	0	-0.12	-2.54	0.01	hsa-miR-16-4373121.56	-1.44	0.51	-0.43	0.93	0	0.04	0.07	0.01
190	hsa-mir-17	chr13	90800859	90800943	+	-0.01	-0.4	0.69	-0.07	-2.29	0.02	-0.64	-10.63	2.04e-15	NA	NA	NA	NA	NA	NA	NA	NA	NA
191	hsa-mir-181a-1	chr1	197094795	197094905	-	0.06	2.2	0.03	-0.08	-2.36	0.02	-0.01	-0.17	0.87	NA	NA	NA	NA	NA	NA	NA	NA	NA
192	hsa-mir-181a-2	chr9	126494541	126494651	+	0.02	0.89	0.37	-0.09	-3.05	0	0.01	0.18	0.86	NA	NA	NA	NA	NA	NA	NA	NA	NA
193	hsa-mir-181b-1	chr1	197094624	197094734	-	0.06	2.23	0.03	-0.07	-1.67	0.1	-0.05	-0.87	0.39	hsa-miR-181b-4373116.59	2.79	-0.18	0.6	-0.79	0	0.63	0.15	0.18
194	hsa-mir-181b-2	chr9	126495809	126495898	+	0.01	0.33	0.74	0.01	0.25	0.8	0.05	1.06	0.29	hsa-miR-181b-4373116.59	2.79	-0.18	0.6	-0.79	0	0.63	0.15	0.18
195	hsa-mir-181c	chr19	13846512	13846622	+	-0.19	-4.38	2.01e-05	0.11	1.71	0.09	-0.07	-0.79	0.43	hsa-miR-181c-4373115.60	2.78	-0.04	0.56	-0.6	0	0.92	0.2	0.31
196	hsa-mir-181d	chr19	13846688	13846825	+	-0.19	-3.84	0	0.01	0.16	0.87	-0.09	-0.89	0.38	hsa-miR-181d-4373180.61	3.47	0.35	0.24	0.11	0	0.49	0.63	0.88
197	hsa-mir-182	chr7	129197458	129197568	-	-0.16	-5.06	9.42e-07	0.15	2.24	0.03	-0.25	-2.9	0.01	hsa-miR-182-4373271.62	-2.23	0.21	0.94	-0.73	0	0.48	0.02	0.12
198	hsa-mir-1825	chr20	30289258	30289311	+	1.25	21.74	2.94e-46	0.19	4.63	0	0.23	3.2	0	NA	NA	NA	NA	NA	NA	NA	NA	NA
199	hsa-mir-1826	chr16	33873008	33873093	+	-0.29	-5.56	8.94e-08	-0.19	-3.04	0	0.22	2.52	0.01	NA	NA	NA	NA	NA	NA	NA	NA	NA
200	hsa-mir-1827	chr12	99107792	99107858	+	-0.14	-3.63	0	0.07	1.46	0.15	-0.11	-1.4	0.17	NA	NA	NA	NA	NA	NA	NA	NA	NA
201	hsa-mir-183	chr7	129201980	129202090	-	-0.11	-4.12	5.42e-05	0.18	2.93	0	0.11	1.23	0.22	hsa-miR-183-4373114.64	-0.89	-0.25	-0.05	-0.2	0.02	0.41	0.88	0.62
202	hsa-mir-184	chr15	77289184	77289268	+	-0.04	-1.33	0.19	0.05	1.03	0.31	0.18	3.25	0	hsa-miR-184-4373113.65	-1.53	-1.74	0.47	-2.21	0.07	0.06	0.32	0.07
203	hsa-mir-185	chr22	18400661	18400743	+	-0.03	-1.3	0.2	-0.08	-1.6	0.11	0.21	3.06	0	hsa-miR-185-4373181.66	-0.3	2.03	0.47	1.56	0.48	0.04	0.32	0.11
204	hsa-mir-186	chr1	71305901	71305987	-	0.04	1.49	0.14	0.01	0.35	0.73	0.18	3.69	0	hsa-miR-186-4373112.67	-1.61	-0.52	0.27	-0.8	0	0.07	0.29	0.06
205	hsa-mir-187	chr18	31738778	31738887	-	-0.09	-3.42	0	-0.17	-4.78	0	0.14	1.99	0.05	hsa-miR-187-4373111.68	6.28	8.75	3.02	5.73	0.01	0	0.07	0.03
206	hsa-mir-188	chrX	49654848	49654934	+	-0.03	-0.66	0.51	0.08	1.45	0.15	0.26	4.47	3.5e-05	NA	NA	NA	NA	NA	NA	NA	NA	NA
207	hsa-mir-18a	chr13	90801005	90801076	+	-0.03	-1.07	0.29	-0.05	-1.42	0.16	-0.56	-8.18	2.4e-11	hsa-miR-18a-4373118.70	-1.19	-0.46	0.39	-0.85	0.01	0.2	0.26	0.11
208	hsa-mir-18b	chrX	133131736	133131807	-	0.03	1.56	0.12	0.08	2.5	0.01	0.06	1.62	0.11	hsa-miR-18b-4373184.71	0.66	0.44	0.47	-0.03	0.22	0.34	0.32	0.96
209	hsa-mir-190	chr15	60903208	60903293	+	-0.01	-0.39	0.7	0.08	1.6	0.11	-0.13	-1.81	0.07	hsa-miR-190-4373110.72	-5.06	1.32	4.01	-2.69	0	0.25	0.01	0.12
210	hsa-mir-190b	chr1	152432764	152432843	-	-0.03	-1.05	0.29	0.1	1.89	0.06	0.26	2.94	0	NA	NA	NA	NA	NA	NA	NA	NA	NA
211	hsa-mir-191	chr3	49033054	49033146	-	-0.17	-5.35	2.33e-07	-0.23	-3.8	0	0.62	8.13	2.34e-11	hsa-miR-191-4373109.73	-1.92	0.23	0.54	-0.31	0	0.3	0.04	0.31
212	hsa-mir-192	chr11	64415184	64415294	-	-0.14	-4.3	2.62e-05	0.06	0.91	0.37	0.13	1.65	0.1	hsa-miR-192-4373108.74	-1.63	0.49	-0.04	0.53	0	0.19	0.9	0.3
213	hsa-mir-193a	chr17	26911127	26911215	+	-0.1	-2.43	0.02	-0.31	-5.03	0	0.33	5.13	3.05e-06	hsa-miR-193a-4373107.75	-2.31	0.69	1.06	-0.37	0.01	0.32	0.15	0.7
214	hsa-mir-193b	chr16	14305324	14305407	+	0.16	5.28	3.41e-07	0.17	2.89	0	-0.07	-0.86	0.4	hsa-miR-193b-4373185.76	-3.72	-0.09	2.94	-3.02	0	0.91	0.01	0.03
215	hsa-mir-194-1	chr1	218358121	218358206	-	0.14	6.55	4.56e-10	-0.01	-0.4	0.69	0.02	0.38	0.7	hsa-miR-194-4373106.77	-5.11	1.07	3.52	-2.45	0	0.12	0	0.03
216	hsa-mir-194-2	chr11	64415402	64415487	-	-0.18	-5.06	9.31e-07	0.1	1.66	0.1	0.05	0.61	0.54	hsa-miR-194-4373106.77	-5.11	1.07	3.52	-2.45	0	0.12	0	0.03
217	hsa-mir-195	chr17	6861657	6861744	-	0.07	1.86	0.06	-0.1	-1.69	0.09	0.13	1.98	0.05	hsa-miR-195-4373105.78	-4.09	0.45	-0.13	0.57	1e-05	0.13	0.63	0.16
218	hsa-mir-196a-1	chr17	44064850	44064920	-	-0.04	-1.42	0.16	0.21	3.99	0	-0.06	-0.85	0.4	hsa-miR-196a-4373104.79	-0.61	0.15	0.98	-0.83	0.28	0.78	0.1	0.29
219	hsa-mir-196a-2	chr12	52671788	52671898	+	-0.08	-3.25	0	0.37	5.51	0	0.22	2.91	0.01	hsa-miR-196a-4373104.79	-0.61	0.15	0.98	-0.83	0.28	0.78	0.1	0.29
220	hsa-mir-196b	chr7	27175623	27175707	-	-0.5	-11.26	1.15e-22	0.14	2.07	0.04	-0.47	-5.05	5.36e-06	hsa-miR-196b-4373103.80	1.49	0.67	-0.27	0.93	0	0.04	0.34	0.04
221	hsa-mir-197	chr1	109943037	109943112	+	0.21	6.94	1.1e-10	0.1	2.54	0.01	-0.26	-3.54	0	hsa-miR-197-4373102.81	-0.68	-0.02	0.44	-0.46	0.02	0.91	0.07	0.16
222	hsa-mir-198	chr3	121597204	121597266	-	-0.05	-2	0.05	-0.04	-0.83	0.41	-0.13	-2.49	0.02	hsa-miR-198-4373101.82	0.07	-0.34	0.27	-0.62	0.86	0.43	0.52	0.35
223	hsa-mir-199a-1	chr19	10789101	10789172	-	-0.07	-1.94	0.05	-0.15	-2.89	0	0.1	1.43	0.16	hsa-miR-199a-4373272.83	3.41	0.44	-2.28	2.72	0.02	0.34	0.04	0.05
224	hsa-mir-199a-2	chr1	170380297	170380407	-	0.01	0.48	0.64	-0.1	-2.2	0.03	0.05	0.73	0.47	hsa-miR-199a-4373272.83	3.41	0.44	-2.28	2.72	0.02	0.34	0.04	0.05
225	hsa-mir-199b	chr9	130046820	130046930	-	-0.16	-3.79	0	-0.07	-0.97	0.34	-0.11	-1	0.32	hsa-miR-199b-4373100.85	-2.06	0.52	1.53	-1	0.04	0.29	0.07	0.2
226	hsa-mir-19a	chr13	90801145	90801227	+	-0.02	-0.91	0.37	-0.05	-1.67	0.1	-0.49	-7.99	4.14e-11	hsa-miR-19a-4373099.86	-0.44	-0.47	-0.33	-0.14	0.27	0.24	0.39	0.79
227	hsa-mir-19b-1	chr13	90801446	90801533	+	0.07	2.37	0.02	-0.01	-0.31	0.76	-0.53	-8.05	3.57e-11	hsa-miR-19b-4373098.87	0.11	-0.31	-0.26	-0.04	0.78	0.43	0.49	0.94
228	hsa-mir-19b-2	chrX	133131366	133131462	-	0.01	0.72	0.47	0.08	1.8	0.07	0.11	2.5	0.02	hsa-miR-19b-4373098.87	0.11	-0.31	-0.26	-0.04	0.78	0.43	0.49	0.94
229	hsa-mir-200a	chr1	1093105	1093195	+	-0.04	-1.02	0.31	0.08	1.22	0.23	0.21	2.29	0.03	hsa-miR-200a-4373273.88	-0.11	0.27	-0.53	0.8	0.78	0.49	0.21	0.18
230	hsa-mir-200b	chr1	1092346	1092441	+	-0.05	-1.32	0.19	-0.2	-3.22	0	0.14	1.47	0.15	hsa-miR-200b-4381028.90	-1.04	-0.02	-0.03	0.01	0.01	0.95	0.91	0.97
231	hsa-mir-200c	chr12	6943122	6943190	+	0.17	3.15	0	-0.34	-7.48	0	0.87	8.16	2.3e-11	hsa-miR-200c-4373096.91	-0.51	0.13	0.23	-0.1	0.05	0.56	0.32	0.75
232	hsa-mir-202	chr10	134911005	134911115	-	-0.36	-7.21	1.06e-11	-0.24	-4.13	0	0.32	3.86	0	hsa-miR-202-4373274.92	0.66	0.44	0.47	-0.03	0.22	0.34	0.32	0.96
233	hsa-mir-203	chr14	103653494	103653604	+	-0.36	-9.11	7.31e-17	-0.49	-15.75	0	0.56	9.13	4.5e-13	hsa-miR-203-4373095.94	-0.22	0.66	0.57	0.09	0.68	0.23	0.29	0.9
234	hsa-mir-204	chr9	72614710	72614820	-	0.02	0.72	0.47	0.14	2.29	0.02	-0.14	-1.55	0.13	hsa-miR-204-4373094.95	3.11	0.44	5.1	-4.66	0	0.22	0	0
235	hsa-mir-205	chr1	207672100	207672210	+	-2.9	-26.47	2.89e-67	0.16	2.37	0.02	-1.08	-12.09	1.75e-17	hsa-miR-205-4373093.96	16.32	6.8	0.73	6.07	0	0	0.25	0
236	hsa-mir-206	chr6	52117105	52117191	+	-0.03	-1.31	0.19	-0.06	-1.36	0.18	-0.05	-0.83	0.41	hsa-miR-206-4373092.97	0.66	0.44	0.47	-0.03	0.22	0.34	0.32	0.96
237	hsa-mir-208a	chr14	22927644	22927715	-	-0.07	-2.19	0.03	0.03	0.36	0.72	0.07	0.95	0.35	NA	NA	NA	NA	NA	NA	NA	NA	NA
238	hsa-mir-208b	chr14	22957035	22957112	-	-0.01	-0.41	0.68	-0.09	-1.25	0.22	0.16	1.55	0.13	NA	NA	NA	NA	NA	NA	NA	NA	NA
239	hsa-mir-20a	chr13	90801319	90801390	+	0.04	1.41	0.16	-0.03	-0.83	0.41	-0.51	-8.03	3.83e-11	hsa-miR-20a-4373286.99	-0.06	-0.45	0.1	-0.55	0.82	0.15	0.73	0.21
240	hsa-mir-20b	chrX	133131504	133131573	-	0.02	1.1	0.27	0.08	1.82	0.07	0.1	2.33	0.02	hsa-miR-20b-4373263.100	1.17	1.13	0.01	1.12	0.09	0.1	0.98	0.23
241	hsa-mir-21	chr17	55273408	55273480	+	-1.21	-21.68	8.92e-40	0.79	13.78	0	-1.67	-12.98	7.7e-14	hsa-miR-21-4373090.101	0.65	1.24	1.71	-0.47	0.05	0	0	0.27
242	hsa-mir-210	chr11	558088	558198	-	-0.2	-5.2	4.65e-07	-0.38	-5.94	0	0.08	0.82	0.42	hsa-miR-210-4373089.102	1.17	0.18	0.91	-0.72	0.22	0.84	0.33	0.57
243	hsa-mir-211	chr15	29144526	29144636	-	-0.01	-0.34	0.73	0.17	4.64	0	0.04	0.82	0.42	hsa-miR-211-4373088.103	-1.38	1.18	0.47	0.71	0.08	0.1	0.32	0.3
244	hsa-mir-212	chr17	1900314	1900424	-	-0.11	-2.23	0.03	-0.5	-9.62	0	0.56	6.46	2.11e-08	NA	NA	NA	NA	NA	NA	NA	NA	NA
245	hsa-mir-214	chr1	170374560	170374670	-	0.03	1.65	0.1	0.11	2.91	0	-0.02	-0.38	0.7	hsa-miR-214-4373085.105	-0.77	-1.92	1.6	-3.52	0.18	0.05	0.06	0.03
246	hsa-mir-215	chr1	218357817	218357927	-	0.1	4.41	1.78e-05	-0.04	-1.4	0.17	0	0.06	0.96	hsa-miR-215-4373084.106	-0.93	-0.18	-1.54	1.36	0.13	0.74	0.03	0.12
247	hsa-mir-216a	chr2	56069588	56069698	-	0.03	0.62	0.54	-0.18	-5.18	0	-0.11	-1.7	0.09	NA	NA	NA	NA	NA	NA	NA	NA	NA
248	hsa-mir-216b	chr2	56081352	56081434	-	0.04	1.94	0.05	-0.15	-3.08	0	0.12	2.97	0	NA	NA	NA	NA	NA	NA	NA	NA	NA
249	hsa-mir-217	chr2	56063605	56063715	-	0.05	2.18	0.03	-0.07	-1.97	0.05	-0.01	-0.21	0.84	hsa-miR-217-4373082.108	0.66	0.44	0.47	-0.03	0.22	0.34	0.32	0.96
250	hsa-mir-218-1	chr4	20138995	20139105	+	0.01	0.49	0.62	-0.01	-0.32	0.75	-0.01	-0.22	0.82	hsa-miR-218-4373081.109	4.81	0.6	0.17	0.43	0.01	0.66	0.9	0.82
251	hsa-mir-218-2	chr5	168127728	168127838	-	-0.06	-1.59	0.11	-0.02	-0.48	0.63	0.3	4.52	2.94e-05	hsa-miR-218-4373081.109	4.81	0.6	0.17	0.43	0.01	0.66	0.9	0.82
252	hsa-mir-219-1	chr6	33283589	33283699	+	-0.17	-4.99	1.28e-06	NA	NA	NA	NA	NA	NA	hsa-miR-219-4373080.110	-2.2	-0.04	2.78	-2.82	0.04	0.92	0.03	0.05
253	hsa-mir-219-2	chr9	130194717	130194814	-	-0.36	-6.49	6.56e-10	-0.18	-3.23	0	0.31	4.59	2.23e-05	hsa-miR-219-4373080.110	-2.2	-0.04	2.78	-2.82	0.04	0.92	0.03	0.05
254	hsa-mir-22	chr17	1563946	1564031	-	-0.06	-2.03	0.04	-0.04	-0.86	0.39	-0.18	-1.7	0.09	hsa-miR-22-4373079.111	1.44	1.21	0.49	0.71	0.01	0.01	0.2	0.19
255	hsa-mir-220a	chrX	122523626	122523736	-	-0.34	-4.94	1.85e-06	0.35	6.3	0	-0.13	-1.29	0.2	NA	NA	NA	NA	NA	NA	NA	NA	NA
256	hsa-mir-220b	chr19	6446958	6447045	+	-0.2	-4.51	1.73e-05	0.1	1.23	0.23	0.16	1.32	0.2	NA	NA	NA	NA	NA	NA	NA	NA	NA
257	hsa-mir-220c	chr19	53755340	53755423	-	0.03	1.02	0.31	-0.16	-2.62	0.01	-0.11	-1.43	0.16	NA	NA	NA	NA	NA	NA	NA	NA	NA
258	hsa-mir-221	chrX	45490528	45490638	-	-0.01	-0.36	0.72	0.04	1.07	0.29	-0.11	-1.81	0.08	hsa-miR-221-4373077.113	2.34	-0.61	-0.37	-0.25	3e-05	0.02	0.11	0.4
259	hsa-mir-222	chrX	45491364	45491474	-	0	-0.05	0.96	0.02	0.68	0.5	-0.32	-3.31	0	hsa-miR-222-4373076.114	2.64	-0.36	-0.07	-0.3	6e-05	0.19	0.79	0.42
260	hsa-mir-223	chrX	65155436	65155546	+	-0.03	-0.79	0.43	-0.04	-1.02	0.31	-0.01	-0.11	0.91	hsa-miR-223-4373075.115	0.7	-0.92	1.59	-2.51	0.74	0.66	0.46	0.41
261	hsa-mir-224	chrX	150877705	150877786	-	-0.05	-2.08	0.04	0.05	1.15	0.25	0.02	0.27	0.79	hsa-miR-224-4373187.116	1.29	-0.64	-0.01	-0.63	0.04	0.23	0.99	0.38
262	hsa-mir-23a	chr19	13808400	13808473	-	-0.11	-2.88	0	-0.13	-2.14	0.04	0.08	0.95	0.34	hsa-miR-23a-4373074.117	4.22	1.02	0.57	0.45	0	0.08	0.28	0.53
263	hsa-mir-23b	chr9	96887310	96887407	+	-0.26	-7.89	1.81e-13	0.24	4.06	0	-0.08	-1.16	0.25	hsa-miR-23b-4373073.118	-1.33	-0.21	1.61	-1.81	0.01	0.54	0	0.01
264	hsa-mir-24-1	chr9	96888123	96888191	+	-0.2	-5.64	5.82e-08	0.25	3.73	0	-0.02	-0.27	0.79	hsa-miR-24-4373072.119	4.13	0.65	0.3	0.34	0	0.03	0.24	0.34
265	hsa-mir-24-2	chr19	13808100	13808173	-	-0.16	-4.35	2.22e-05	-0.01	-0.14	0.89	-0.01	-0.07	0.95	hsa-miR-24-4373072.119	4.13	0.65	0.3	0.34	0	0.03	0.24	0.34
266	hsa-mir-25	chr7	99529118	99529202	-	0.01	0.53	0.6	0	-0.09	0.93	-0.09	-1.33	0.19	hsa-miR-25-4373071.120	-3.14	-0.59	0.07	-0.66	0	0.18	0.86	0.27
267	hsa-mir-26a-1	chr3	37985898	37985975	+	0.13	3.56	0	0.21	4.05	0	-0.27	-3.17	0	hsa-miR-26a-4373070.121	-0.46	0.4	0.41	-0.01	0.1	0.14	0.13	0.98
268	hsa-mir-26a-2	chr12	56504658	56504742	-	-0.13	-3.56	0	0.31	6.46	0	-0.09	-1.33	0.19	hsa-miR-26a-4373070.121	-0.46	0.4	0.41	-0.01	0.1	0.14	0.13	0.98
269	hsa-mir-26b	chr2	218975612	218975689	+	0.19	4.69	5.12e-06	0.11	1.63	0.11	-0.23	-3.09	0	hsa-miR-26b-4373069.122	-0.71	0.24	0.28	-0.04	0.02	0.31	0.24	0.89
270	hsa-mir-27a	chr19	13808253	13808331	-	-0.15	-4.15	5.01e-05	-0.06	-1	0.32	-0.07	-0.75	0.46	hsa-miR-27a-4373287.123	4.73	0.97	0.47	0.5	0	0.01	0.11	0.2
271	hsa-mir-27b	chr9	96887547	96887644	+	-0.27	-7.14	1.55e-11	0.24	4.99	0	-0.14	-1.95	0.06	hsa-miR-27b-4373068.124	-0.3	0.07	0.84	-0.77	0.37	0.84	0.04	0.13
272	hsa-mir-28	chr3	189889262	189889348	+	0.01	0.35	0.73	-0.05	-1.69	0.09	0.18	4.3	6.13e-05	hsa-miR-28-4373067.125	-0.32	0.35	1.06	-0.71	0.17	0.14	0	0.05
273	hsa-mir-296	chr20	56826064	56826144	-	-0.17	-5.17	5.64e-07	0.23	3.37	0	0.17	1.68	0.1	hsa-miR-296-4373066.126	-2.15	-0.74	1.23	-1.97	0	0.09	0.02	0.01
274	hsa-mir-297	chr4	112001186	112001252	-	0.01	0.27	0.79	-0.14	-3.52	0	-0.03	-0.47	0.64	NA	NA	NA	NA	NA	NA	NA	NA	NA
275	hsa-mir-298	chr20	56826675	56826763	-	-0.12	-4.03	7.86e-05	0.07	1.56	0.12	-0.09	-0.91	0.37	NA	NA	NA	NA	NA	NA	NA	NA	NA
276	hsa-mir-299	chr14	100559883	100559946	+	-0.07	-4.21	3.2e-05	-0.34	-5.83	0	0.02	0.38	0.7	NA	NA	NA	NA	NA	NA	NA	NA	NA
277	hsa-mir-29a	chr7	130212045	130212109	-	0	0.1	0.92	-0.13	-4.22	0	-0.38	-6.21	6.93e-08	hsa-miR-29a-4373065.129	2.7	0.77	0.58	0.19	5e-05	0.02	0.05	0.59
278	hsa-mir-29b-1	chr7	130212757	130212838	-	-0.01	-0.4	0.69	0.01	0.26	0.8	-0.3	-4.78	1.37e-05	NA	NA	NA	NA	NA	NA	NA	NA	NA
279	hsa-mir-29b-2	chr1	206042410	206042491	-	-0.04	-1.19	0.23	0.12	2.97	0	-0.06	-0.98	0.33	NA	NA	NA	NA	NA	NA	NA	NA	NA
280	hsa-mir-29c	chr1	206041819	206041907	-	0.01	0.34	0.74	0.28	6.3	0	-0.03	-0.56	0.58	hsa-miR-29c-4373289.130	-2.42	1.04	1.25	-0.21	3e-05	0	0	0.48
281	hsa-mir-300	chr14	100577452	100577535	+	-0.03	-1.84	0.07	-0.08	-1.87	0.06	0.2	2.22	0.03	NA	NA	NA	NA	NA	NA	NA	NA	NA
282	hsa-mir-301a	chr17	54583278	54583364	-	0.06	2.39	0.02	0.1	3.24	0	-0.38	-3.98	0	NA	NA	NA	NA	NA	NA	NA	NA	NA
283	hsa-mir-301b	chr22	20337269	20337347	+	-0.15	-3.71	0	-0.17	-2.84	0.01	0.22	2.68	0.01	NA	NA	NA	NA	NA	NA	NA	NA	NA
284	hsa-mir-302a	chr4	113788787	113788856	-	0.03	0.84	0.4	-0.06	-1.74	0.09	-0.19	-2.87	0.01	hsa-miR-302a-4373275.132	0.66	0.44	0.47	-0.03	0.22	0.34	0.32	0.96
285	hsa-mir-302b	chr4	113789089	113789162	-	0.05	1.41	0.16	-0.03	-0.88	0.38	-0.44	-5.2	3.71e-06	hsa-miR-302b-4373276.134	0.66	0.44	0.47	-0.03	0.22	0.34	0.32	0.96
286	hsa-mir-302c	chr4	113788967	113789035	-	0.05	1.63	0.1	-0.03	-0.82	0.41	-0.35	-4.34	6.35e-05	hsa-miR-302c-4373277.136	0.37	1.81	0.47	1.34	0.41	0.05	0.32	0.13
287	hsa-mir-302d	chr4	113788608	113788676	-	0.07	1.69	0.09	-0.14	-3.4	0	-0.11	-1.95	0.06	hsa-miR-302d-4373063.138	0.66	0.44	0.47	-0.03	0.22	0.34	0.32	0.96
288	hsa-mir-302e	chr11	7212572	7212644	+	0.04	1.97	0.05	-0.01	-0.2	0.84	0.04	0.74	0.46	NA	NA	NA	NA	NA	NA	NA	NA	NA
289	hsa-mir-302f	chr18	26132873	26132924	+	0.08	4.25	3.59e-05	-0.08	-2.02	0.05	0.04	0.7	0.49	NA	NA	NA	NA	NA	NA	NA	NA	NA
290	hsa-mir-30a	chr6	72169974	72170045	-	0.03	1.15	0.25	0.11	3.38	0	-0.65	-9.03	1.19e-12	NA	NA	NA	NA	NA	NA	NA	NA	NA
291	hsa-mir-30b	chr8	135881944	135882032	-	0	-0.1	0.92	0.17	3.12	0	-0.1	-1.54	0.13	hsa-miR-30b-4373290.141	-0.21	0.32	0.25	0.07	0.54	0.37	0.48	0.88
292	hsa-mir-30c-1	chr1	40995542	40995631	+	0.14	6	8.86e-09	0.03	0.67	0.5	-0.01	-0.17	0.87	hsa-miR-30c-4373060.142	0.16	0.42	0.37	0.05	0.67	0.28	0.34	0.92
293	hsa-mir-30c-2	chr6	72143383	72143455	-	0	-0.06	0.95	-0.21	-4.96	0	-0.38	-6.74	7.4e-09	hsa-miR-30c-4373060.142	0.16	0.42	0.37	0.05	0.67	0.28	0.34	0.92
294	hsa-mir-30d	chr8	135886300	135886370	-	0.05	2.28	0.02	-0.05	-1.44	0.15	-0.18	-3.01	0	hsa-miR-30d-4373059.143	-1.58	0.61	0.69	-0.08	0.01	0.21	0.17	0.9
295	hsa-mir-30e	chr1	40992613	40992705	+	0.21	7.32	5.93e-12	0.15	3.34	0	-0.03	-0.8	0.43	NA	NA	NA	NA	NA	NA	NA	NA	NA
296	hsa-mir-31	chr9	21502113	21502184	-	-0.09	-2.79	0.01	-0.41	-9.75	0	-0.18	-3.04	0	hsa-miR-31-4373190.146	19.19	0.44	-0.06	0.51	0	0.25	0.85	0.33
297	hsa-mir-32	chr9	110848329	110848399	-	0.08	3.52	0	0.04	1.47	0.14	0.02	0.4	0.69	hsa-miR-32-4373056.147	-3.14	0.56	0.57	-0.01	0.02	0.58	0.57	0.99
298	hsa-mir-320a	chr8	22158419	22158501	-	-0.2	-4.01	8.52e-05	-0.35	-5.92	0	0.54	6.8	5.07e-09	NA	NA	NA	NA	NA	NA	NA	NA	NA
299	hsa-mir-320b-1	chr1	117015893	117015972	+	-0.09	-2.78	0.01	0.1	2.25	0.03	-0.11	-1.88	0.07	NA	NA	NA	NA	NA	NA	NA	NA	NA
300	hsa-mir-320b-2	chr1	222511328	222511466	-	0.01	0.56	0.58	-0.09	-1.7	0.09	-0.12	-1.71	0.09	NA	NA	NA	NA	NA	NA	NA	NA	NA
301	hsa-mir-320c-1	chr18	17517468	17517556	+	0.05	2.02	0.04	0	0.05	0.96	-0.2	-3.54	0	NA	NA	NA	NA	NA	NA	NA	NA	NA
302	hsa-mir-320c-2	chr18	20155647	20155697	+	-0.01	-0.47	0.64	0.02	0.3	0.76	-0.59	-7.2	1.78e-08	NA	NA	NA	NA	NA	NA	NA	NA	NA
303	hsa-mir-320d-1	chr13	40199963	40200011	-	0.06	1.98	0.05	-0.09	-2.65	0.01	0.02	0.28	0.78	NA	NA	NA	NA	NA	NA	NA	NA	NA
304	hsa-mir-320d-2	chrX	139836002	139836050	-	0.04	1.65	0.1	0.05	0.96	0.34	0.02	0.29	0.77	NA	NA	NA	NA	NA	NA	NA	NA	NA
305	hsa-mir-323	chr14	100561821	100561907	+	-0.1	-5.53	5.68e-08	-0.16	-3.65	0	0.25	4.45	3.6e-05	hsa-miR-323-4373054.149	2.39	0.44	-0.09	0.54	0.03	0.34	0.81	0.4
306	hsa-mir-324	chr17	7067339	7067422	-	0.43	9.78	1.04e-18	-0.15	-3.15	0	-0.15	-1.97	0.05	NA	NA	NA	NA	NA	NA	NA	NA	NA
307	hsa-mir-325	chrX	76142219	76142317	-	-0.03	-1.4	0.16	0.01	0.2	0.84	0	0.08	0.94	hsa-miR-325-4373051.152	-1.14	0.52	1.78	-1.27	0.06	0.32	0.01	0.11
308	hsa-mir-326	chr11	74723783	74723878	-	-0.09	-2.54	0.01	0.22	2.3	0.03	0.01	0.08	0.94	hsa-miR-326-4373050.153	-0.31	0.68	1.42	-0.74	0.28	0.04	0	0.09
309	hsa-mir-328	chr16	65793724	65793799	-	0.08	2.09	0.04	-0.08	-1.2	0.23	0.12	1.57	0.12	hsa-miR-328-4373049.154	-1.59	-0.26	1	-1.26	0	0.5	0.03	0.05
310	hsa-mir-329-1	chr14	100562874	100562954	+	-0.04	-2.53	0.01	-0.39	-7.56	0	0.12	1.97	0.05	hsa-miR-329-4373191.155	0.66	0.44	0.47	-0.03	0.22	0.34	0.32	0.96
311	hsa-mir-329-2	chr14	100563189	100563273	+	-0.02	-0.86	0.39	-0.32	-7.03	0	0.19	2.76	0.01	hsa-miR-329-4373191.155	0.66	0.44	0.47	-0.03	0.22	0.34	0.32	0.96
312	hsa-mir-330	chr19	50834091	50834185	-	-0.16	-4.28	3e-05	-0.17	-2.58	0.01	-0.02	-0.16	0.88	hsa-miR-330-4373047.157	1.87	1.4	0.35	1.04	0.03	0.08	0.6	0.3
313	hsa-mir-331	chr12	94226326	94226420	+	0.12	3.06	0	-0.08	-2.9	0	0	-0.08	0.93	hsa-miR-331-4373046.158	-0.15	-0.18	0.56	-0.74	0.6	0.54	0.09	0.11
314	hsa-mir-335	chr7	129923187	129923281	+	0.07	2.33	0.02	-0.07	-1.64	0.1	-0.03	-0.6	0.55	hsa-miR-335-4373045.159	0.17	-0.23	0.12	-0.36	0.67	0.55	0.75	0.52
315	hsa-mir-337	chr14	100410582	100410675	+	-0.16	-6.36	5.53e-10	-0.08	-1.17	0.25	0.12	1.46	0.15	hsa-miR-337-4373044.160	4.76	4.46	-3.64	8.1	0.01	0.01	0.01	0
316	hsa-mir-338	chr17	76714277	76714344	-	-0.04	-1.28	0.2	0.03	0.57	0.57	0.32	4.54	2.73e-05	hsa-miR-338-4373043.161	-1.55	-1.76	0.47	-2.23	0.07	0.05	0.32	0.06
317	hsa-mir-339	chr7	1029094	1029188	-	-0.12	-3.65	0	0.27	4.88	0	0.17	2.07	0.04	hsa-miR-339-4373042.162	-2.43	-0.36	-0.73	0.37	0.01	0.59	0.29	0.69
318	hsa-mir-33a	chr22	40626893	40626962	+	0.06	2.16	0.03	0.08	1.42	0.16	0.06	0.71	0.48	NA	NA	NA	NA	NA	NA	NA	NA	NA
319	hsa-mir-33b	chr17	17657874	17657970	-	-0.12	-3.04	0	0.05	0.7	0.49	-0.05	-0.53	0.6	NA	NA	NA	NA	NA	NA	NA	NA	NA
320	hsa-mir-340	chr5	179374908	179375003	-	0.05	1.75	0.08	0.06	0.97	0.34	0.02	0.23	0.82	hsa-miR-340-4373041.163	-2.29	-0.15	-0.76	0.62	0.01	0.83	0.28	0.52
321	hsa-mir-342	chr14	99645744	99645843	+	0.07	2.59	0.01	0.23	4.21	0	-0.11	-1.86	0.07	hsa-miR-342-4373040.164	-2.15	0.21	0.6	-0.39	5e-05	0.31	0.02	0.21
322	hsa-mir-345	chr14	99843948	99844046	+	0.03	1.71	0.09	0.05	1.02	0.31	0.15	2.84	0.01	hsa-miR-345-4373039.165	-3.2	0.36	0.47	-0.11	5e-05	0.26	0.16	0.8
323	hsa-mir-346	chr10	88014430	88014525	-	-0.1	-3.9	0	0.22	3.98	0	-0.05	-0.63	0.53	NA	NA	NA	NA	NA	NA	NA	NA	NA
324	hsa-mir-34a	chr1	9134313	9134423	-	-0.07	-2.39	0.02	0.08	0.54	0.59	-0.18	-1.37	0.18	hsa-miR-34a-4373278.166	-3.29	0.67	1.79	-1.12	0	0.21	0.01	0.15
325	hsa-mir-34b	chr11	110888872	110888956	+	-0.2	-5.22	4.4e-07	-0.49	-13.27	0	0.36	6.05	9.51e-08	hsa-miR-34b-4373037.167	3.2	0.05	0.82	-0.77	0.14	0.98	0.67	0.77
326	hsa-mir-34c	chr11	110889373	110889450	+	-0.09	-2.66	0.01	0	-0.09	0.93	-0.06	-1.05	0.3	hsa-miR-34c-4373036.168	4.97	2.83	2.8	0.03	0.03	0.13	0.13	0.99
327	hsa-mir-361	chrX	85045296	85045368	-	0	-0.11	0.91	0.09	2.45	0.02	0.01	0.3	0.77	hsa-miR-361-4373035.169	-1.71	0.07	1.47	-1.4	0.01	0.88	0.02	0.06
328	hsa-mir-362	chrX	49660311	49660376	+	0.07	2.8	0.01	0.02	0.45	0.65	0.07	1.12	0.27	hsa-miR-362-4378092.170	-1.16	-0.21	-0.08	-0.12	0.01	0.52	0.79	0.78
329	hsa-mir-363	chrX	133131073	133131148	-	0.03	1.7	0.09	0.16	3.62	0	0.17	4.08	0	hsa-miR-363-4380917.171	0.66	0.44	2.88	-2.44	0.22	0.34	0.03	0.06
330	hsa-mir-365-1	chr16	14310642	14310729	+	0.1	3.69	0	0.1	2.15	0.03	-0.02	-0.4	0.69	hsa-miR-365-4373194.172	-1.92	0.07	1.24	-1.17	0	0.79	0	0.02
331	hsa-mir-365-2	chr17	26926542	26926653	+	-0.06	-1.62	0.11	0.11	2	0.05	0.22	3.83	0	hsa-miR-365-4373194.172	-1.92	0.07	1.24	-1.17	0	0.79	0	0.02
332	hsa-mir-367	chr4	113788478	113788546	-	0.17	3.71	0	-0.15	-3.32	0	-0.08	-1.42	0.16	hsa-miR-367-4373034.173	0.66	0.44	0.47	-0.03	0.22	0.34	0.32	0.96
333	hsa-mir-369	chr14	100601687	100601757	+	-0.11	-5.41	1.08e-07	-0.28	-5.88	0	0.33	5.61	5.04e-07	NA	NA	NA	NA	NA	NA	NA	NA	NA
334	hsa-mir-370	chr14	100447228	100447303	+	-0.14	-4.78	2.56e-06	0.53	7.19	0	-0.37	-3.72	0	NA	NA	NA	NA	NA	NA	NA	NA	NA
335	hsa-mir-371	chr19	58982740	58982807	+	-0.12	-4.11	5.15e-05	-0.16	-2.74	0.01	0.29	5.9	2.75e-07	hsa-miR-371-4373030.177	0.66	0.44	0.47	-0.03	0.22	0.34	0.32	0.96
336	hsa-mir-372	chr19	58982955	58983022	+	-0.13	-4.12	4.85e-05	-0.18	-3.97	0	0.33	6.58	3.51e-08	hsa-miR-372-4373029.178	-2	-2.21	0.47	-2.68	0.05	0.04	0.32	0.05
337	hsa-mir-373	chr19	58983770	58983839	+	-0.06	-2.56	0.01	-0.07	-1.19	0.24	0.37	4.32	0	hsa-miR-373-4373279.179	0.66	0.44	0.47	-0.03	0.22	0.34	0.32	0.96
338	hsa-mir-374a	chrX	73423845	73423917	-	0.04	1.95	0.05	0.06	1.25	0.21	0.08	1.67	0.1	NA	NA	NA	NA	NA	NA	NA	NA	NA
339	hsa-mir-374b	chrX	73355106	73355178	-	0.01	0.25	0.81	0.07	1.82	0.07	0.03	0.57	0.57	NA	NA	NA	NA	NA	NA	NA	NA	NA
340	hsa-mir-375	chr2	219574610	219574674	-	-0.11	-3.08	0	-0.13	-1.64	0.1	0.27	3.26	0	hsa-miR-375-4373027.182	-5.11	1.34	4.46	-3.12	0	0	0	0
341	hsa-mir-376a-1	chr14	100576871	100576939	+	-0.06	-3.72	0	0.03	0.94	0.35	0.35	4.91	7.83e-06	hsa-miR-376a-4373026.183	5.68	2.28	1.53	0.74	0.02	0.22	0.38	0.75
342	hsa-mir-376a-2	chr14	100576158	100576238	+	-0.1	-5.98	5.2e-09	0.15	2.96	0	0.15	2.59	0.01	hsa-miR-376a-4373026.183	5.68	2.28	1.53	0.74	0.02	0.22	0.38	0.75
343	hsa-mir-376b	chr14	100576525	100576625	+	-0.11	-6.1	2.63e-09	0.06	1.54	0.13	0.23	3.27	0	hsa-miR-376b-4373196.185	0.66	0.44	0.47	-0.03	0.22	0.34	0.32	0.96
344	hsa-mir-376c	chr14	100575779	100575845	+	-0.04	-2.26	0.02	0.03	0.62	0.53	0.1	1.85	0.07	NA	NA	NA	NA	NA	NA	NA	NA	NA
345	hsa-mir-377	chr14	100598139	100598208	+	-0.13	-5.41	1.11e-07	-0.14	-2.4	0.02	0.15	2.13	0.04	NA	NA	NA	NA	NA	NA	NA	NA	NA
346	hsa-mir-378	chr5	149092580	149092646	+	0.13	4.29	2.8e-05	0.29	5.48	0	-0.3	-5.41	1.1e-06	hsa-miR-378-4373024.186	-1.17	-0.12	-0.3	0.18	0.01	0.66	0.3	0.64
347	hsa-mir-379	chr14	100558155	100558222	+	-0.04	-1.87	0.06	-0.52	-9.92	0	0.23	3.94	0	hsa-miR-379-4373023.187	3.39	-2.14	-0.15	-2	0.04	0.12	0.9	0.26
348	hsa-mir-380	chr14	100561106	100561167	+	-0.08	-4.96	1.05e-06	-0.13	-2.6	0.01	0.21	3.23	0	NA	NA	NA	NA	NA	NA	NA	NA	NA
349	hsa-mir-381	chr14	100582009	100582084	+	-0.16	-8.46	4.77e-16	-0.02	-0.37	0.71	0.38	5.97	1.3e-07	hsa-miR-381-4373020.190	0.66	0.44	0.47	-0.03	0.22	0.34	0.32	0.96
350	hsa-mir-382	chr14	100590395	100590471	+	-0.06	-3.4	0	-0.24	-5.74	0	0.21	3.3	0	hsa-miR-382-4373019.191	7.83	0.44	-0.74	1.19	3e-05	0.2	0.06	0.05
351	hsa-mir-383	chr8	14755317	14755390	-	0.05	1.98	0.05	-0.06	-1.86	0.07	0.22	5.52	7.8e-07	hsa-miR-383-4373018.192	0.66	0.44	0.47	-0.03	0.22	0.34	0.32	0.96
352	hsa-mir-384	chrX	76056091	76056179	-	0.06	2.22	0.03	-0.05	-1.65	0.1	0.2	3.33	0	NA	NA	NA	NA	NA	NA	NA	NA	NA
353	hsa-mir-409	chr14	100601389	100601468	+	-0.13	-6.3	7.94e-10	-0.16	-3.6	0	0.27	4.42	4.19e-05	NA	NA	NA	NA	NA	NA	NA	NA	NA
354	hsa-mir-410	chr14	100602001	100602081	+	-0.13	-6.03	3.65e-09	-0.1	-2.12	0.04	0.4	6.06	9.16e-08	hsa-miR-410-4378093.194	5.1	0.44	-0.55	0.99	0.07	0.83	0.8	0.74
355	hsa-mir-411	chr14	100559414	100559510	+	-0.06	-3.27	0	-0.43	-7.42	0	-0.05	-0.73	0.47	hsa-miR-411-4381013.195	4.02	0.44	3.85	-3.4	0	0.21	0	0.01
356	hsa-mir-412	chr14	100601536	100601627	+	-0.12	-6.02	3.96e-09	-0.26	-5.73	0	0.29	5.72	3.27e-07	hsa-miR-412-4373199.196	0.66	0.44	1.85	-1.41	0.22	0.34	0.05	0.13
357	hsa-mir-421	chrX	73354936	73355021	-	0.02	0.78	0.43	0.09	2.04	0.04	0	0	1	NA	NA	NA	NA	NA	NA	NA	NA	NA
358	hsa-mir-422a	chr15	61950181	61950271	-	-0.04	-1.54	0.13	0.06	1.34	0.18	0.31	3.9	0	hsa-miR-422a-4373200.197	-3.13	-0.18	0.72	-0.9	0.07	0.9	0.63	0.67
359	hsa-mir-423	chr17	25468222	25468316	+	0.35	8.91	2.96e-16	-0.04	-0.81	0.42	0.3	2.39	0.02	hsa-miR-423-4373015.199	-2.28	-0.37	1.29	-1.67	0	0.3	0.01	0.01
360	hsa-mir-424	chrX	133508309	133508407	-	-0.14	-3.94	0	0.14	1.95	0.05	-0.18	-2.56	0.01	hsa-miR-424-4373201.200	1.95	-0.18	2.1	-2.27	0	0.63	0	0
361	hsa-mir-425	chr3	49032584	49032671	-	-0.07	-2.71	0.01	0.06	0.94	0.35	0.18	1.61	0.11	hsa-miR-425-4373202.201	-1.04	0.27	-0.3	0.57	0.02	0.46	0.42	0.29
362	hsa-mir-429	chr1	1094247	1094330	+	-0.02	-0.59	0.56	-0.03	-0.43	0.67	0	0.03	0.98	hsa-miR-429-4373203.203	-1.62	0.02	-0.06	0.08	0	0.93	0.84	0.84
363	hsa-mir-431	chr14	100417096	100417210	+	-0.15	-6.99	1.08e-11	0.14	2.27	0.03	0.5	5.95	1.35e-07	NA	NA	NA	NA	NA	NA	NA	NA	NA
364	hsa-mir-432	chr14	100420572	100420666	+	-0.07	-3.73	0	-0.18	-4.84	0	0.34	4.96	5.61e-06	hsa-miR-432-4373280.204	4.87	0.44	4.01	-3.57	0	0.4	0.01	0.02
365	hsa-mir-433	chr14	100417975	100418068	+	-0.21	-8.26	2.06e-15	-0.18	-4.61	0	0.4	8.35	1.08e-11	hsa-miR-433-4373205.206	0.17	1.09	5.41	-4.32	0.9	0.48	0.03	0.12
366	hsa-mir-448	chrX	113964272	113964383	+	0	-0.2	0.84	-0.09	-2.56	0.01	0.03	0.47	0.64	hsa-miR-448-4373206.207	0.66	0.44	0.47	-0.03	0.22	0.34	0.32	0.96
367	hsa-mir-449a	chr5	54502116	54502207	-	0.02	0.91	0.36	0.13	3.2	0	0.01	0.16	0.87	NA	NA	NA	NA	NA	NA	NA	NA	NA
368	hsa-mir-449b	chr5	54502230	54502327	-	0.02	0.91	0.36	0.07	1.7	0.09	0.03	0.54	0.59	hsa-miR-449b-4381011.209	-2.71	1.29	1.59	-0.3	0.24	0.55	0.46	0.92
369	hsa-mir-450a-1	chrX	133502036	133502127	-	0.1	4.95	1.58e-06	-0.09	-2.89	0	0.06	1.45	0.15	NA	NA	NA	NA	NA	NA	NA	NA	NA
370	hsa-mir-450a-2	chrX	133502203	133502303	-	0.1	5.02	1.14e-06	-0.14	-4.19	0	0.05	1.03	0.31	NA	NA	NA	NA	NA	NA	NA	NA	NA
371	hsa-mir-450b	chrX	133501880	133501958	-	0.09	4.41	1.75e-05	-0.08	-2.43	0.02	0.08	2	0.05	NA	NA	NA	NA	NA	NA	NA	NA	NA
372	hsa-mir-451	chr17	24212512	24212584	-	0.17	3.53	0	0.03	0.47	0.64	-0.11	-1.25	0.22	hsa-miR-451-4373209.211	0.66	0.44	0.47	-0.03	0.22	0.34	0.32	0.96
373	hsa-mir-452	chrX	150878755	150878840	-	0.03	1.51	0.13	-0.02	-0.63	0.53	0.05	1.13	0.26	hsa-miR-452-4373281.212	1.96	-0.46	-0.52	0.06	0.01	0.38	0.32	0.93
374	hsa-mir-453	chr14	100592279	100592359	+	-0.07	-4.28	2.34e-05	-0.04	-0.6	0.55	0.11	1.66	0.1	hsa-miR-453-4373210.214	0.66	0.44	0.47	-0.03	0.22	0.34	0.32	0.96
375	hsa-mir-454	chr17	54569900	54570015	-	0.05	2.35	0.02	-0.05	-1.33	0.19	-0.09	-1.63	0.11	NA	NA	NA	NA	NA	NA	NA	NA	NA
376	hsa-mir-455	chr9	116011534	116011630	+	-0.21	-6.4	1.1e-09	-0.06	-1.27	0.21	-0.09	-1.04	0.3	NA	NA	NA	NA	NA	NA	NA	NA	NA
377	hsa-mir-483	chr11	2111939	2112015	-	-0.24	-6.1	5.41e-09	0.21	3.08	0	0.11	1.24	0.22	NA	NA	NA	NA	NA	NA	NA	NA	NA
378	hsa-mir-484	chr16	15644651	15644730	+	-0.1	-2.48	0.01	0.05	0.52	0.61	0.22	2.71	0.01	hsa-miR-484-4381032.215	-0.94	-0.52	-0.34	-0.19	0.02	0.11	0.27	0.65
379	hsa-mir-485	chr14	100591508	100591581	+	-0.08	-4.36	1.64e-05	-0.51	-8.94	0	-0.04	-0.79	0.43	NA	NA	NA	NA	NA	NA	NA	NA	NA
380	hsa-mir-486	chr8	41637115	41637183	-	-0.05	-2.12	0.04	0.23	3.8	0	0.33	3.86	0	hsa-miR-486-4378096.218	-4.98	1.93	3.74	-1.81	3e-05	0	0.0001	0.01
381	hsa-mir-487a	chr14	100588535	100588615	+	-0.14	-5.57	4.64e-08	-0.43	-10.64	0	0.18	3.72	0	NA	NA	NA	NA	NA	NA	NA	NA	NA
382	hsa-mir-487b	chr14	100582544	100582628	+	-0.06	-3.34	0	-0.28	-5.23	0	0.33	5.7	3.99e-07	hsa-miR-487b-4378102.219	4.49	3.43	-0.15	3.58	0	0	0.81	0.01
383	hsa-mir-488	chr1	175265121	175265204	-	-0.05	-1.92	0.06	-0.11	-2.43	0.02	0.03	0.54	0.59	hsa-miR-488-4373213.220	0.66	2.71	0.47	2.24	0.22	0.03	0.32	0.06
384	hsa-mir-489	chr7	92951183	92951267	-	0.01	0.44	0.66	0.05	1.23	0.22	0.04	0.95	0.35	hsa-miR-489-4373214.221	0.66	2.17	0.47	1.7	0.22	0.04	0.32	0.1
385	hsa-mir-490	chr7	136238453	136238581	+	0.02	0.83	0.41	0	0.02	0.98	0.11	3.39	0	hsa-miR-490-4373215.222	0.66	0.44	0.47	-0.03	0.22	0.34	0.32	0.96
386	hsa-mir-491	chr9	20706103	20706187	+	0.28	9.03	2.44e-16	-0.07	-2.08	0.04	0.05	0.83	0.41	hsa-miR-491-4373216.223	-2.42	0.16	0.38	-0.23	7e-05	0.53	0.15	0.51
387	hsa-mir-492	chr12	93752304	93752420	+	-1.32	-10.6	3.47e-21	0.04	0.74	0.46	0.04	0.55	0.58	hsa-miR-492-4373217.224	0.66	0.44	2.88	-2.44	0.22	0.34	0.03	0.06
388	hsa-mir-493	chr14	100405149	100405238	+	-0.1	-4.32	2.25e-05	-0.15	-3.08	0	0.26	3.02	0	hsa-miR-493-4373218.225	1.15	0.44	-0.02	0.47	0.1	0.34	0.95	0.45
389	hsa-mir-494	chr14	100565723	100565804	+	-0.17	-5.65	3.08e-08	-0.08	-2.2	0.03	0.34	6.8	6e-09	hsa-miR-494-4373219.226	0.66	0.44	3.06	-2.62	0.22	0.34	0.02	0.05
390	hsa-mir-495	chr14	100569844	100569926	+	-0.12	-5.89	8.56e-09	0.03	0.62	0.53	0.09	1.22	0.23	NA	NA	NA	NA	NA	NA	NA	NA	NA
391	hsa-mir-496	chr14	100596662	100596764	+	-0.08	-3.53	0	-0.1	-1.91	0.06	0.25	4.86	8.36e-06	hsa-miR-496-4373221.227	-5.07	-1.14	0.47	-1.6	0	0.09	0.4	0.09
392	hsa-mir-497	chr17	6861953	6862065	-	-0.05	-1.29	0.2	-0.11	-1.72	0.09	0.12	1.74	0.09	hsa-miR-497-4373222.228	-7.03	0.03	0.73	-0.7	0	0.94	0.13	0.26
393	hsa-mir-498	chr19	58869262	58869386	+	0.03	1.08	0.28	-0.62	-10.56	0	0.05	0.85	0.4	NA	NA	NA	NA	NA	NA	NA	NA	NA
394	hsa-mir-499	chr20	33041839	33041961	+	-0.11	-3.64	0	0.09	1.37	0.17	-0.01	-0.07	0.94	NA	NA	NA	NA	NA	NA	NA	NA	NA
395	hsa-mir-500	chrX	49659778	49659862	+	0.07	2.86	0	0.12	2.78	0.01	0.07	1.08	0.29	hsa-miR-500-4373225.229	-6.02	-0.51	0.1	-0.6	0	0.25	0.81	0.32
396	hsa-mir-501	chrX	49661069	49661153	+	0.06	2.06	0.04	-0.06	-1.37	0.17	0.02	0.28	0.78	hsa-miR-501-4373226.230	-1.28	0.04	-1.5	1.54	0.05	0.94	0.03	0.08
397	hsa-mir-502	chrX	49665945	49666031	+	-0.05	-1.65	0.1	0.02	0.46	0.65	0.04	0.6	0.55	hsa-miR-502-4373227.231	-1.02	0.99	-3.24	4.23	0.01	0.01	7e-05	9e-05
398	hsa-mir-503	chrX	133508023	133508094	-	-0.17	-5.13	6.73e-07	0.07	0.86	0.39	-0.11	-1.65	0.1	hsa-miR-503-4373228.232	6.38	1.16	1.52	-0.36	0	0.06	0.03	0.59
399	hsa-mir-504	chrX	137577537	137577620	-	0.03	1.4	0.16	0	0.1	0.92	0.13	3.11	0	hsa-miR-504-4373229.233	-4.87	0.49	0.47	0.02	0	0.19	0.2	0.97
400	hsa-mir-505	chrX	138833972	138834056	-	0	0.23	0.82	0.05	1.04	0.3	0.06	1.51	0.14	hsa-miR-505-4373230.234	0.66	0.44	0.47	-0.03	0.22	0.34	0.32	0.96
401	hsa-mir-506	chrX	146119929	146120053	-	-0.03	-1.33	0.18	-0.07	-1.68	0.1	0.05	0.98	0.33	hsa-miR-506-4373231.235	0.66	0.44	0.47	-0.03	0.22	0.34	0.32	0.96
402	hsa-mir-507	chrX	146120193	146120287	-	-0.03	-1.24	0.22	-0.06	-1.43	0.16	0.05	0.88	0.38	hsa-miR-507-4373232.236	0.66	0.44	0.47	-0.03	0.22	0.34	0.32	0.96
403	hsa-mir-508	chrX	146126122	146126237	-	0.02	0.77	0.44	-0.52	-9.32	0	0.13	2.42	0.02	hsa-miR-508-4373233.237	0.66	0.44	0.47	-0.03	0.22	0.34	0.32	0.96
404	hsa-mir-509-1	chrX	146149741	146149835	-	0.05	0.82	0.42	-0.12	-1.88	0.07	0.26	3	0.01	hsa-miR-509-4373234.238	-2.15	0.74	1.18	-0.44	0.04	0.19	0.1	0.47
405	hsa-mir-509-2	chrX	146147969	146148060	-	0.04	0.85	0.4	0.14	1.49	0.15	0	0.01	0.99	hsa-miR-509-4373234.238	-2.15	0.74	1.18	-0.44	0.04	0.19	0.1	0.47
406	hsa-mir-509-3	chrX	146148861	146148936	-	-0.06	-1.18	0.24	-0.01	-0.08	0.93	0.12	1.58	0.13	hsa-miR-509-4373234.238	-2.15	0.74	1.18	-0.44	0.04	0.19	0.1	0.47
407	hsa-mir-510	chrX	146161544	146161618	-	0.1	3.55	0	-0.14	-3.78	0	0.09	1.2	0.23	hsa-miR-510-4373235.239	0.66	0.44	0.47	-0.03	0.22	0.34	0.32	0.96
408	hsa-mir-512-1	chr19	58861744	58861828	+	-0.01	-0.23	0.82	-0.33	NA	NA	-0.14	-0.55	0.6	NA	NA	NA	NA	NA	NA	NA	NA	NA
409	hsa-mir-513a-1	chrX	146102672	146102801	-	0.05	1.21	0.23	-0.17	-2.47	0.02	0.17	2.2	0.04	NA	NA	NA	NA	NA	NA	NA	NA	NA
410	hsa-mir-513a-2	chrX	146115035	146115162	-	-0.06	-1.47	0.15	-0.1	-1.24	0.22	-0.06	-0.68	0.5	NA	NA	NA	NA	NA	NA	NA	NA	NA
411	hsa-mir-513b	chrX	146088253	146088337	-	0.03	1.21	0.23	0.12	1.76	0.08	0.08	1.36	0.18	NA	NA	NA	NA	NA	NA	NA	NA	NA
412	hsa-mir-513c	chrX	146078913	146078997	-	0.03	0.91	0.37	-0.23	-3.37	0	0.08	0.87	0.39	NA	NA	NA	NA	NA	NA	NA	NA	NA
413	hsa-mir-514-1	chrX	146168456	146168554	-	-0.03	-0.97	0.34	-0.29	-1.88	0.12	0.04	0.42	0.68	hsa-miR-514-4373240.244	0.66	0.44	0.47	-0.03	0.22	0.34	0.32	0.96
414	hsa-mir-515-1	chr19	58874068	58874151	+	0.05	1.21	0.23	-0.05	-0.36	0.72	0.04	0.31	0.77	NA	NA	NA	NA	NA	NA	NA	NA	NA
415	hsa-mir-515-2	chr19	58880074	58880157	+	0	-0.07	0.94	-0.34	-3.36	0	-0.07	-0.69	0.5	NA	NA	NA	NA	NA	NA	NA	NA	NA
416	hsa-mir-516a-1	chr19	58951806	58951896	+	-0.02	-0.67	0.51	-0.24	-3.62	0	0.19	2.09	0.06	NA	NA	NA	NA	NA	NA	NA	NA	NA
417	hsa-mir-516a-2	chr19	58956198	58956288	+	0	-0.01	0.99	-0.29	-3.51	0	-0.33	-2.92	0.01	NA	NA	NA	NA	NA	NA	NA	NA	NA
418	hsa-mir-516b-1	chr19	58931910	58932000	+	0	-0.07	0.94	-0.31	-4.93	0	-0.23	-2.87	0.01	NA	NA	NA	NA	NA	NA	NA	NA	NA
419	hsa-mir-516b-2	chr19	58920507	58920592	+	0.02	0.81	0.42	-0.2	-3.15	0	-0.08	-1.2	0.24	NA	NA	NA	NA	NA	NA	NA	NA	NA
420	hsa-mir-517a	chr19	58907333	58907420	+	0.01	0.22	0.82	-0.28	-3.15	0	-0.08	-0.91	0.37	hsa-miR-517a-4373243.249	0.66	0.44	0.47	-0.03	0.22	0.34	0.32	0.96
421	hsa-mir-517b	chr19	58916141	58916208	+	-0.21	-4.15	0	-0.11	-0.87	0.41	0.17	0.92	0.38	hsa-miR-517b-4373244.250	0.66	0.44	0.47	-0.03	0.22	0.34	0.32	0.96
422	hsa-mir-517c	chr19	58936378	58936473	+	-0.27	-3.15	0	0.3	1.7	0.13	-0.11	-0.5	0.63	hsa-miR-517c-4373264.251	-1.27	1.3	0.68	0.62	0.09	0.09	0.21	0.35
423	hsa-mir-518a-1	chr19	58926071	58926156	+	-0.1	-3.13	0	-0.18	-2.18	0.03	-0.06	-0.72	0.48	hsa-miR-518a-4373186.252	0.66	0.44	0.47	-0.03	0.22	0.34	0.32	0.96
424	hsa-mir-518a-2	chr19	58934398	58934485	+	0.01	0.48	0.63	-0.27	-3.96	0	-0.21	-2.36	0.03	hsa-miR-518a-4373186.252	0.66	0.44	0.47	-0.03	0.22	0.34	0.32	0.96
425	hsa-mir-518b	chr19	58897802	58897885	+	-0.02	-0.74	0.46	-0.2	-3.23	0	0.09	0.87	0.4	hsa-miR-518b-4373246.253	0.65	0.62	0.04	0.58	0.22	0.23	0.91	0.37
426	hsa-mir-518c	chr19	58903800	58903901	+	0.04	1.85	0.07	-0.43	-10.14	0	0.12	1.73	0.09	hsa-miR-518c-4373247.254	-1.97	-0.53	0.47	-1	0.05	0.28	0.32	0.2
427	hsa-mir-518d	chr19	58929942	58930029	+	0	0.21	0.83	-0.25	-3.22	0	0.07	1.07	0.3	hsa-miR-518d-4373248.256	0.66	0.44	0.47	-0.03	0.22	0.34	0.32	0.96
428	hsa-mir-518e	chr19	58924903	58924991	+	-0.01	-0.23	0.82	-0.24	-3.35	0	0.07	0.77	0.45	hsa-miR-518e-4373265.257	3.57	2.15	-2.45	4.6	0.02	0.04	0.03	0.02
429	hsa-mir-518f	chr19	58895080	58895167	+	-0.02	-0.35	0.73	-0.16	-2.38	0.02	-0.02	-0.17	0.86	hsa-miR-518f-4378083.258	-0.86	0.63	0.04	0.59	0.15	0.23	0.92	0.36
430	hsa-mir-519a-1	chr19	58947462	58947547	+	0.05	1.9	0.06	-0.36	-5.15	0	-0.11	-1.2	0.25	NA	NA	NA	NA	NA	NA	NA	NA	NA
431	hsa-mir-519a-2	chr19	58957409	58957496	+	0.08	3.08	0	-0.23	-4.11	0	-0.19	-2.18	0.04	NA	NA	NA	NA	NA	NA	NA	NA	NA
432	hsa-mir-519b	chr19	58890278	58890359	+	-0.02	-0.69	0.49	-0.34	-7.28	0	0.07	0.91	0.37	hsa-miR-519b-4373250.259	0.66	0.44	0.47	-0.03	0.22	0.34	0.32	0.96
433	hsa-mir-519c	chr19	58881534	58881621	+	0.03	0.88	0.38	-0.39	-5.35	0	0.04	0.42	0.67	hsa-miR-519c-4373251.260	0.66	3.1	0.47	2.64	0.22	0.02	0.32	0.05
434	hsa-mir-519d	chr19	58908412	58908500	+	0.01	0.48	0.63	-0.27	-4.39	0	-0.14	-1.73	0.09	hsa-miR-519d-4373266.261	-0.47	0.12	0.47	-0.35	0.32	0.76	0.32	0.55
435	hsa-mir-519e	chr19	58875005	58875089	+	-0.13	-3.07	0	-0.04	-0.41	0.68	0.14	0.94	0.36	hsa-miR-519e-4373267.262	-0.96	-1.18	0.47	-1.65	0.13	0.1	0.32	0.1
436	hsa-mir-520a	chr19	58885946	58886031	+	-0.03	-1	0.32	-0.53	-4.77	0	0.06	0.6	0.56	hsa-miR-520a-4373268.263	0.66	0.44	0.47	-0.03	0.22	0.34	0.32	0.96
437	hsa-mir-520b	chr19	58896292	58896353	+	0.02	1.12	0.26	-0.2	-3.92	0	-0.04	-0.58	0.57	hsa-miR-520b-4373252.264	-1.16	-1.38	0.47	-1.85	0.03	0.02	0.18	0.02
438	hsa-mir-520c	chr19	58902518	58902605	+	0.03	1.14	0.26	-0.31	-4.47	0	-0.02	-0.41	0.68	hsa-miR-520c-4373253.265	0.66	0.44	0.47	-0.03	0.22	0.34	0.32	0.96
439	hsa-mir-520d	chr19	58915161	58915248	+	-0.03	-1.05	0.3	-0.46	-5.79	0	-0.09	-0.69	0.5	hsa-miR-520d-4373254.266	0.66	2.82	0.52	2.31	0.22	0.03	0.29	0.06
440	hsa-mir-520e	chr19	58870776	58870863	+	0	0.24	0.81	-0.64	-12.1	0	-0.05	-0.68	0.5	hsa-miR-520e-4373255.267	0.66	0.85	0.47	0.38	0.22	0.16	0.32	0.52
441	hsa-mir-520f	chr19	58877224	58877311	+	0.02	0.64	0.52	-0.13	-1.46	0.16	-0.14	-0.84	0.42	hsa-miR-520f-4373256.268	-0.89	-1.1	0.47	-1.57	0.15	0.11	0.32	0.11
442	hsa-mir-520g	chr19	58917231	58917321	+	-0.01	-0.33	0.74	-0.08	-1	0.32	0.04	0.31	0.76	hsa-miR-520g-4373257.269	0.66	1.42	2.56	-1.14	0.22	0.08	0.03	0.17
443	hsa-mir-520h	chr19	58937577	58937665	+	-0.07	-2.44	0.02	-0.2	-2.96	0.01	0.24	2.58	0.02	hsa-miR-520h-4373258.270	0.66	0.44	2.36	-1.92	0.22	0.34	0.04	0.08
444	hsa-mir-521-1	chr19	58943701	58943788	+	0.02	0.64	0.52	-0.16	-2.14	0.04	-0.02	-0.27	0.79	hsa-miR-521-4373259.271	0.66	0.44	0.47	-0.03	0.22	0.34	0.32	0.96
445	hsa-mir-521-2	chr19	58911659	58911746	+	0.01	0.61	0.54	-0.28	-4.95	0	0.11	1.81	0.08	hsa-miR-521-4373259.271	0.66	0.44	0.47	-0.03	0.22	0.34	0.32	0.96
446	hsa-mir-522	chr19	58946276	58946363	+	-0.05	-1.67	0.1	-0.28	-4.98	0	-0.11	-1.35	0.19	hsa-miR-522-4373245.272	0.66	0.44	0.47	-0.03	0.22	0.34	0.32	0.96
447	hsa-mir-523	chr19	58893450	58893537	+	0.06	2.19	0.03	-0.15	-2.25	0.03	0.08	0.55	0.59	hsa-miR-523-4373260.273	0.66	0.44	0.47	-0.03	0.22	0.34	0.32	0.96
448	hsa-mir-524	chr19	58906067	58906154	+	-0.03	-0.88	0.38	-0.15	-2.51	0.02	0.17	1.29	0.22	hsa-miR-524-4378087.274	0.66	0.44	0.47	-0.03	0.22	0.34	0.32	0.96
449	hsa-mir-525	chr19	58892598	58892683	+	-0.02	-0.64	0.52	-0.42	-6.46	0	-0.17	-2.17	0.04	NA	NA	NA	NA	NA	NA	NA	NA	NA
450	hsa-mir-526a-1	chr19	58901317	58901402	+	-0.02	-0.59	0.55	0.01	0.23	0.82	0	0.04	0.97	NA	NA	NA	NA	NA	NA	NA	NA	NA
451	hsa-mir-526a-2	chr19	58921987	58922052	+	0	-0.05	0.96	-0.23	-5.63	0	0.04	0.82	0.42	NA	NA	NA	NA	NA	NA	NA	NA	NA
452	hsa-mir-526b	chr19	58889458	58889541	+	0.04	2.02	0.04	-0.49	-9.07	0	0.03	0.5	0.62	hsa-miR-526b-4378080.275	0.66	0.44	0.47	-0.03	0.22	0.34	0.32	0.96
453	hsa-mir-527	chr19	58949083	58949168	+	0.05	1.93	0.06	-0.23	-3.59	0	0	-0.03	0.97	NA	NA	NA	NA	NA	NA	NA	NA	NA
454	hsa-mir-532	chrX	49654493	49654584	+	-0.05	-0.84	0.4	0.11	2.33	0.02	0.16	2.56	0.01	hsa-miR-532-4380928.276	-1.74	0.09	0.1	-0.01	0	0.72	0.7	0.98
455	hsa-mir-539	chr14	100583410	100583488	+	-0.08	-4.76	2.7e-06	-0.35	-8.06	0	0.21	3.55	0	NA	NA	NA	NA	NA	NA	NA	NA	NA
456	hsa-mir-541	chr14	100600584	100600668	+	-0.11	-6.24	1.11e-09	-0.13	-3.29	0	0.18	3.21	0	NA	NA	NA	NA	NA	NA	NA	NA	NA
457	hsa-mir-542	chrX	133503036	133503133	-	0.05	2.07	0.04	-0.02	-0.57	0.57	-0.42	-6.21	7.42e-08	NA	NA	NA	NA	NA	NA	NA	NA	NA
458	hsa-mir-543	chr14	100568076	100568154	+	-0.1	-5.22	2.93e-07	-0.08	-2	0.05	0.1	1.61	0.11	NA	NA	NA	NA	NA	NA	NA	NA	NA
459	hsa-mir-544	chr14	100584747	100584838	+	-0.1	-5.2	3.2e-07	-0.31	-7.5	0	0.16	3.21	0	hsa-miR-544-4380919.278	0.66	0.44	0.47	-0.03	0.22	0.34	0.32	0.96
460	hsa-mir-545	chrX	73423663	73423769	-	0.04	1.67	0.1	0.17	2.95	0	0.05	0.87	0.39	hsa-miR-545-4380918.279	-2.7	2.91	1.67	1.24	0.23	0.2	0.43	0.67
461	hsa-mir-548a-1	chr6	18679993	18680090	+	0.07	3.29	0	-0.23	-5.76	0	0.03	0.45	0.65	hsa-miR-548a-4380948.280	0.66	0.44	0.47	-0.03	0.22	0.34	0.32	0.96
462	hsa-mir-548a-2	chr6	135601990	135602087	+	-0.03	-1.13	0.26	0.07	1.86	0.07	0.03	0.52	0.61	hsa-miR-548a-4380948.280	0.66	0.44	0.47	-0.03	0.22	0.34	0.32	0.96
463	hsa-mir-548a-3	chr8	105565772	105565869	-	0.03	1.07	0.29	-0.01	-0.28	0.78	0.11	1.67	0.1	hsa-miR-548a-4380948.280	0.66	0.44	0.47	-0.03	0.22	0.34	0.32	0.96
464	hsa-mir-548b	chr6	119431910	119432007	-	0.06	2.78	0.01	0.02	0.67	0.5	-0.07	-1.09	0.28	hsa-miR-548b-4380951.281	-1.66	-1.87	0.47	-2.34	0.06	0.05	0.32	0.06
465	hsa-mir-548c	chr12	63302555	63302652	+	0.54	8.89	3.78e-13	0.11	2.18	0.04	0.03	0.48	0.64	hsa-miR-548c-4380993.282	-1.09	-1.31	0.47	-1.77	0.11	0.09	0.32	0.09
466	hsa-mir-548d-1	chr8	124429454	124429551	-	0.14	4.78	4.53e-06	0.03	0.74	0.46	0.1	1.75	0.09	hsa-miR-548d-4381008.283	-1.78	0.29	-1.82	2.1	0.08	0.72	0.08	0.13
467	hsa-mir-548d-2	chr17	62898066	62898163	-	0.05	1.68	0.1	-0.14	-2.2	0.03	0.02	0.43	0.67	hsa-miR-548d-4381008.283	-1.78	0.29	-1.82	2.1	0.08	0.72	0.08	0.13
468	hsa-mir-548e	chr10	112738673	112738761	+	0.17	5.56	9.28e-08	0	0.13	0.9	-0.08	-1.49	0.14	NA	NA	NA	NA	NA	NA	NA	NA	NA
469	hsa-mir-548f-1	chr10	56037639	56037723	-	-0.01	-0.22	0.83	-0.03	-0.54	0.59	0.21	4.25	9.91e-05	NA	NA	NA	NA	NA	NA	NA	NA	NA
470	hsa-mir-548f-2	chr2	212999231	212999329	-	0.05	2.06	0.04	-0.31	-7	0	0.02	0.26	0.8	NA	NA	NA	NA	NA	NA	NA	NA	NA
471	hsa-mir-548f-3	chr5	109877428	109877515	-	0.06	2.48	0.01	0.17	4.92	0	0.11	2.14	0.04	NA	NA	NA	NA	NA	NA	NA	NA	NA
472	hsa-mir-548f-4	chr7	146706041	146706146	-	0.02	0.8	0.43	-0.13	-3.65	0	0.13	3.04	0	NA	NA	NA	NA	NA	NA	NA	NA	NA
473	hsa-mir-548f-5	chrX	32569511	32569597	-	0.05	2.35	0.02	-0.05	-2.05	0.04	0.19	3.54	0	NA	NA	NA	NA	NA	NA	NA	NA	NA
474	hsa-mir-548g	chr4	148485230	148485319	-	0	0.1	0.92	-0.04	-0.84	0.4	0.03	0.47	0.64	NA	NA	NA	NA	NA	NA	NA	NA	NA
475	hsa-mir-548h-1	chr14	63631494	63631596	-	0.06	2.66	0.01	0.09	2.89	0	0.02	0.47	0.64	NA	NA	NA	NA	NA	NA	NA	NA	NA
476	hsa-mir-548h-2	chr16	11307797	11307885	-	-0.04	-0.92	0.36	0.09	1.27	0.21	0.09	1.08	0.3	NA	NA	NA	NA	NA	NA	NA	NA	NA
477	hsa-mir-548h-3	chr17	13387570	13387688	-	0.07	3.07	0	-0.12	-3.81	0	0.2	3.16	0	NA	NA	NA	NA	NA	NA	NA	NA	NA
478	hsa-mir-548h-4	chr8	26962286	26962397	-	0.01	0.59	0.56	-0.13	-2.51	0.01	0.15	1.61	0.11	NA	NA	NA	NA	NA	NA	NA	NA	NA
479	hsa-mir-548i-1	chr3	126991936	126992085	-	-0.15	-1.73	0.11	0.51	NA	NA	-0.49	-2.2	0.16	NA	NA	NA	NA	NA	NA	NA	NA	NA
480	hsa-mir-548i-2	chr4	9166886	9167035	-	-0.03	-0.63	0.53	-0.28	-2.65	0.01	-0.12	-0.94	0.36	NA	NA	NA	NA	NA	NA	NA	NA	NA
481	hsa-mir-548i-4	chrX	83367415	83367492	-	0	-0.06	0.95	0.06	1.74	0.09	0.11	1.38	0.17	NA	NA	NA	NA	NA	NA	NA	NA	NA
482	hsa-mir-548j	chr22	25281177	25281289	-	-0.06	-2.1	0.04	0.1	2.43	0.02	0.15	2.68	0.01	NA	NA	NA	NA	NA	NA	NA	NA	NA
483	hsa-mir-548k	chr11	69807708	69807824	+	0.28	11.68	4.76e-24	0.01	0.16	0.87	0.04	0.61	0.54	NA	NA	NA	NA	NA	NA	NA	NA	NA
484	hsa-mir-548l	chr11	93839308	93839394	-	0	0.09	0.92	-0.06	-1.22	0.23	-0.02	-0.21	0.83	NA	NA	NA	NA	NA	NA	NA	NA	NA
485	hsa-mir-548m	chrX	94204795	94204881	-	0.1	3.37	0	-0.04	-1.12	0.26	0.16	4.49	3.64e-05	NA	NA	NA	NA	NA	NA	NA	NA	NA
486	hsa-mir-548n	chr7	34946896	34946971	-	0.02	0.45	0.66	0.01	0.1	0.92	0.11	0.96	0.35	NA	NA	NA	NA	NA	NA	NA	NA	NA
487	hsa-mir-548o	chr7	101833193	101833307	-	0.09	2.68	0.01	0.12	2.24	0.03	-0.54	-6.81	3.94e-08	NA	NA	NA	NA	NA	NA	NA	NA	NA
488	hsa-mir-548p	chr5	100180084	100180168	-	0.03	1	0.32	0	0.13	0.9	0.13	2.99	0	NA	NA	NA	NA	NA	NA	NA	NA	NA
489	hsa-mir-549	chr15	78921373	78921469	-	0.02	0.72	0.47	-0.05	-1.08	0.28	0	0	1	hsa-miR-549-4380921.284	0.66	0.44	0.47	-0.03	0.22	0.34	0.32	0.96
490	hsa-mir-550-1	chr7	30295934	30296031	+	0.09	2.31	0.02	0.23	1.99	0.07	-0.49	-4.8	0	hsa-miR-550-4380954.285	-0.48	-0.23	-0.33	0.1	0.43	0.7	0.59	0.91
491	hsa-mir-550-2	chr7	32739117	32739214	+	0.13	2.25	0.04	NA	NA	NA	-0.72	-1.52	0.37	hsa-miR-550-4380954.285	-0.48	-0.23	-0.33	0.1	0.43	0.7	0.59	0.91
492	hsa-mir-551a	chr1	3467118	3467214	-	-0.1	-2.92	0	-0.15	-2.93	0	0.19	2.47	0.02	hsa-miR-551a-4380929.286	0.66	0.44	0.47	-0.03	0.22	0.34	0.32	0.96
493	hsa-mir-551b	chr3	169752335	169752431	+	-0.03	-1.3	0.2	-0.19	-6.92	0	0.14	2.66	0.01	hsa-miR-551b-4380945.287	0.66	0.44	0.47	-0.03	0.22	0.34	0.32	0.96
494	hsa-mir-552	chr1	34907786	34907882	-	0.03	0.86	0.39	-0.01	-0.22	0.83	-0.1	-1.32	0.2	hsa-miR-552-4380930.288	0.66	0.44	0.47	-0.03	0.22	0.34	0.32	0.96
495	hsa-mir-553	chr1	100519384	100519452	+	0.35	10.37	2.49e-18	0.03	0.75	0.46	-0.29	-3.62	0	hsa-miR-553-4380931.289	0.66	0.44	0.47	-0.03	0.22	0.34	0.32	0.96
496	hsa-mir-554	chr1	149784895	149784991	+	0.09	2.78	0.01	0.04	0.93	0.35	-0.36	-5.61	1.03e-06	hsa-miR-554-4380932.290	0.66	0.44	0.47	-0.03	0.22	0.34	0.32	0.96
497	hsa-mir-555	chr1	153582764	153582860	-	0.04	1.12	0.26	0.01	0.12	0.9	-0.12	-2.17	0.04	hsa-miR-555-4380933.291	0.66	0.44	0.47	-0.03	0.22	0.34	0.32	0.96
498	hsa-mir-556	chr1	160578959	160579054	+	0.06	2.6	0.01	-0.07	-2.04	0.04	0.21	3.8	0	hsa-miR-556-4380934.292	1.57	1.1	-2.32	3.42	0.07	0.11	0.04	0.03
499	hsa-mir-557	chr1	166611385	166611483	+	-0.01	-0.41	0.68	-0.12	-3.8	0	0.22	3.72	0	NA	NA	NA	NA	NA	NA	NA	NA	NA
500	hsa-mir-558	chr2	32610723	32610817	+	0.09	3.97	0	-0.06	-1.87	0.07	-0.02	-0.43	0.67	hsa-miR-558-4380936.293	0.66	0.44	0.47	-0.03	0.22	0.34	0.32	0.96
501	hsa-mir-559	chr2	47458317	47458413	+	0.07	2.35	0.02	-0.14	-2.55	0.01	0.1	1.73	0.1	NA	NA	NA	NA	NA	NA	NA	NA	NA
502	hsa-mir-561	chr2	188870463	188870560	+	0.42	9.52	6.67e-18	0.02	0.63	0.53	0.14	5.07	4.28e-06	NA	NA	NA	NA	NA	NA	NA	NA	NA
503	hsa-mir-562	chr2	232745606	232745701	+	0.13	4.87	3.52e-06	0.15	2.44	0.02	-0.23	-3.67	0	hsa-miR-562-4380939.294	0.66	0.44	0.47	-0.03	0.22	0.34	0.32	0.96
504	hsa-mir-563	chr3	15890281	15890360	+	0.22	9.62	2.93e-18	-0.21	-6.24	0	0.06	1.23	0.22	hsa-miR-563-4380940.295	-0.17	-0.39	0.47	-0.86	0.67	0.39	0.32	0.24
505	hsa-mir-564	chr3	44878383	44878477	+	0.02	0.34	0.73	-0.06	-1.09	0.28	0.46	5.02	4.85e-06	hsa-miR-564-4380941.296	0.66	0.44	0.47	-0.03	0.22	0.34	0.32	0.96
506	hsa-mir-566	chr3	50185762	50185856	+	-0.47	-6.6	1.38e-09	0.27	3.71	0	-0.32	-3.12	0	hsa-miR-566-4380943.298	0.66	0.44	0.47	-0.03	0.22	0.34	0.32	0.96
507	hsa-mir-567	chr3	113314337	113314435	+	-0.29	-9.35	1.98e-17	-0.27	-5.64	0	-0.11	-1.73	0.09	NA	NA	NA	NA	NA	NA	NA	NA	NA
508	hsa-mir-568	chr3	115518011	115518106	-	0.01	0.28	0.78	0.07	1.52	0.13	-0.07	-1.09	0.28	NA	NA	NA	NA	NA	NA	NA	NA	NA
509	hsa-mir-569	chr3	172307146	172307242	-	0.02	0.78	0.43	-0.02	-0.58	0.56	-0.07	-1.34	0.19	hsa-miR-569-4380946.299	0.66	0.44	0.47	-0.03	0.22	0.34	0.32	0.96
510	hsa-mir-570	chr3	196911451	196911548	+	0.68	15.14	5.92e-32	-0.16	-3.89	0	-0.37	-4.39	7.08e-05	hsa-miR-570-4380947.300	0.66	0.44	0.47	-0.03	0.22	0.34	0.32	0.96
511	hsa-mir-571	chr4	333945	334041	+	0.27	8.24	1.78e-13	0.08	1.59	0.12	-0.03	-0.38	0.71	NA	NA	NA	NA	NA	NA	NA	NA	NA
512	hsa-mir-572	chr4	10979548	10979643	+	-0.09	-2.6	0.01	-0.02	-0.38	0.71	0.38	3.2	0	hsa-miR-572-4381017.301	-0.15	1.11	0.99	0.11	0.83	0.14	0.18	0.91
513	hsa-mir-573	chr4	24130912	24131011	-	0.03	0.8	0.42	0.17	4.81	0	-0.17	-2.95	0	NA	NA	NA	NA	NA	NA	NA	NA	NA
514	hsa-mir-574	chr4	38546047	38546143	+	0.12	2.25	0.03	-0.37	-6.82	0	0.48	6.14	7.47e-08	NA	NA	NA	NA	NA	NA	NA	NA	NA
515	hsa-mir-575	chr4	83893513	83893607	-	-0.06	-2.87	0	0.19	3.95	0	-0.37	-4.76	1.24e-05	hsa-miR-575-4381020.302	0.66	0.44	0.47	-0.03	0.22	0.34	0.32	0.96
516	hsa-mir-576	chr4	110629302	110629400	+	0.08	2.4	0.02	0.15	2.17	0.03	0.03	0.45	0.66	hsa-miR-576-4381021.303	0.43	1.39	0.21	1.19	0.67	0.2	0.84	0.42
517	hsa-mir-577	chr4	115797363	115797459	+	0.07	2.98	0	-0.17	-4.17	0	0.17	4.22	8.79e-05	NA	NA	NA	NA	NA	NA	NA	NA	NA
518	hsa-mir-578	chr4	166526843	166526939	+	0.08	2.98	0	-0.1	-2.34	0.02	-0.02	-0.31	0.76	hsa-miR-578-4381022.304	0.66	0.44	0.47	-0.03	0.22	0.34	0.32	0.96
519	hsa-mir-579	chr5	32430240	32430338	-	0.01	0.63	0.53	-0.04	-1.02	0.31	0.07	1.46	0.15	hsa-miR-579-4381023.305	-1.35	-0.14	0.47	-0.61	0.08	0.73	0.32	0.35
520	hsa-mir-580	chr5	36183750	36183847	-	0.03	1.05	0.29	0.04	1.5	0.14	-0.06	-1.18	0.24	hsa-miR-580-4381024.306	0.66	1.82	0.47	1.35	0.22	0.05	0.32	0.13
521	hsa-mir-581	chr5	53283090	53283186	-	0.04	1.25	0.21	0.08	1.71	0.09	0.16	3.96	0	NA	NA	NA	NA	NA	NA	NA	NA	NA
522	hsa-mir-582	chr5	59035188	59035286	-	0.02	0.98	0.33	0.15	3.81	0	0.01	0.11	0.91	NA	NA	NA	NA	NA	NA	NA	NA	NA
523	hsa-mir-583	chr5	95440597	95440672	+	0.04	1.75	0.08	0.08	1.44	0.16	-0.33	-3.98	0	NA	NA	NA	NA	NA	NA	NA	NA	NA
524	hsa-mir-584	chr5	148422068	148422165	-	-0.03	-0.86	0.39	0.26	5.57	0	-0.26	-4.23	8.21e-05	NA	NA	NA	NA	NA	NA	NA	NA	NA
525	hsa-mir-585	chr5	168623182	168623276	-	-0.05	-1.61	0.11	0.05	1.11	0.27	-0.05	-0.7	0.49	hsa-miR-585-4381027.307	0.66	0.44	0.47	-0.03	0.22	0.34	0.32	0.96
526	hsa-mir-586	chr6	45273388	45273485	-	0.12	5.24	4.46e-07	0.01	0.41	0.68	0.21	4.84	1.08e-05	hsa-miR-586-4380949.308	0.66	0.44	0.47	-0.03	0.22	0.34	0.32	0.96
527	hsa-mir-587	chr6	107338692	107338788	+	0	-0.08	0.94	0.23	4.96	0	-0.08	-1.13	0.26	hsa-miR-587-4380950.309	2.01	0.44	-0.88	1.32	0.05	0.34	0.15	0.14
528	hsa-mir-588	chr6	126847469	126847552	+	0.04	0.96	0.34	-0.09	-2.07	0.04	0.1	1.9	0.06	hsa-miR-588-4380952.310	0.66	0.44	0.47	-0.03	0.22	0.34	0.32	0.96
529	hsa-mir-589	chr7	5501975	5502074	-	-0.2	-5.02	1.14e-06	0.24	3.74	0	0.04	0.46	0.65	hsa-miR-589-4380953.311	0.66	0.44	0.47	-0.03	0.22	0.34	0.32	0.96
530	hsa-mir-590	chr7	73243463	73243560	+	0.48	11.67	5.13e-24	0.21	4.6	0	-0.04	-0.84	0.4	NA	NA	NA	NA	NA	NA	NA	NA	NA
531	hsa-mir-591	chr7	95686909	95687004	-	0.04	1.9	0.06	0.04	1.15	0.25	-0.13	-2.5	0.02	hsa-miR-591-4380955.312	0.66	0.44	0.47	-0.03	0.22	0.34	0.32	0.96
532	hsa-mir-592	chr7	126485377	126485474	-	0.03	1.53	0.13	-0.1	-2.14	0.03	0.1	1.79	0.08	NA	NA	NA	NA	NA	NA	NA	NA	NA
533	hsa-mir-593	chr7	127509148	127509248	+	0.01	0.37	0.71	0.19	3.56	0	0.01	0.21	0.83	hsa-miR-593-4380957.313	0.66	0.44	0.47	-0.03	0.22	0.34	0.32	0.96
534	hsa-mir-595	chr7	158018170	158018266	-	-0.05	-1.77	0.08	0.3	7.27	0	0.33	2.66	0.01	NA	NA	NA	NA	NA	NA	NA	NA	NA
535	hsa-mir-596	chr8	1752803	1752880	+	-0.13	-4.19	4.18e-05	-0.04	-0.77	0.44	0.12	1.64	0.11	hsa-miR-596-4380959.315	0.66	0.44	0.47	-0.03	0.22	0.34	0.32	0.96
536	hsa-mir-597	chr8	9636591	9636688	+	0.09	4.73	4.2e-06	-0.03	-0.96	0.34	0.13	2.33	0.02	hsa-miR-597-4380960.316	0.66	0.44	0.47	-0.03	0.22	0.34	0.32	0.96
537	hsa-mir-598	chr8	10930125	10930222	-	-0.04	-1.62	0.11	-0.11	-2.29	0.02	0.16	2.67	0.01	NA	NA	NA	NA	NA	NA	NA	NA	NA
538	hsa-mir-599	chr8	100618039	100618134	-	0.09	4.25	3.53e-05	0	-0.09	0.93	0.15	3.66	0	hsa-miR-599-4380962.317	0.66	0.44	0.47	-0.03	0.22	0.34	0.32	0.96
539	hsa-mir-600	chr9	124913645	124913743	-	-0.01	-0.29	0.77	0.41	9.81	0	-0.21	-3	0	hsa-miR-600-4380963.318	0.66	0.44	0.47	-0.03	0.22	0.34	0.32	0.96
540	hsa-mir-601	chr9	125204624	125204703	-	-0.08	-3.48	0	0.16	2.84	0.01	-0.28	-4.06	0	hsa-miR-601-4380965.319	2.86	1.83	-2.23	4.05	0.17	0.35	0.26	0.17
541	hsa-mir-602	chr9	139852691	139852789	+	-0.12	-3.35	0	0.14	2.09	0.04	0.2	3.27	0	NA	NA	NA	NA	NA	NA	NA	NA	NA
542	hsa-mir-603	chr10	24604619	24604716	+	0.15	5.44	1.96e-07	0.01	0.3	0.76	-0.34	-5.84	3.84e-07	hsa-miR-603-4380972.320	0.66	0.44	0.47	-0.03	0.22	0.34	0.32	0.96
543	hsa-mir-604	chr10	29873938	29874032	-	-0.03	-0.99	0.33	0.01	0.36	0.72	-0.2	-2.71	0.01	NA	NA	NA	NA	NA	NA	NA	NA	NA
544	hsa-mir-605	chr10	52729338	52729421	+	0.02	0.58	0.56	-0.01	-0.08	0.94	0.02	0.32	0.75	NA	NA	NA	NA	NA	NA	NA	NA	NA
545	hsa-mir-606	chr10	76982221	76982317	+	0.04	1.74	0.08	-0.02	-0.74	0.46	-0.07	-1.57	0.12	hsa-miR-606-4380974.321	0.66	0.44	0.47	-0.03	0.22	0.34	0.32	0.96
546	hsa-mir-607	chr10	98578415	98578511	-	0.02	0.99	0.32	0.01	0.28	0.78	-0.25	-3.77	0	hsa-miR-607-4380975.322	0.66	0.44	0.47	-0.03	0.22	0.34	0.32	0.96
547	hsa-mir-608	chr10	102724731	102724831	+	0.05	1.29	0.2	-0.16	-4.37	0	-0.12	-1.99	0.05	hsa-miR-608-4380976.323	0.66	0.44	0.47	-0.03	0.22	0.34	0.32	0.96
548	hsa-mir-609	chr10	105968536	105968631	-	-0.06	-2.2	0.03	0.11	2.46	0.02	-0.4	-4.83	1.57e-05	hsa-miR-609-4380978.324	0.66	0.44	0.47	-0.03	0.22	0.34	0.32	0.96
549	hsa-mir-610	chr11	28034937	28035033	+	0.08	2.73	0.01	-0.11	-3.83	0	0.02	0.38	0.71	NA	NA	NA	NA	NA	NA	NA	NA	NA
550	hsa-mir-611	chr11	61316542	61316609	-	0.15	2.25	0.03	-0.1	-1.92	0.06	0.63	6.77	5.73e-09	NA	NA	NA	NA	NA	NA	NA	NA	NA
551	hsa-mir-612	chr11	64968504	64968604	+	-0.62	-13.71	2.41e-30	0.11	1.93	0.06	0.16	2.48	0.02	NA	NA	NA	NA	NA	NA	NA	NA	NA
552	hsa-mir-613	chr12	12808849	12808944	+	-0.02	-0.56	0.57	-0.02	-0.38	0.71	-0.03	-0.6	0.55	hsa-miR-613-4380989.325	0.66	0.44	0.47	-0.03	0.22	0.34	0.32	0.96
553	hsa-mir-614	chr12	12960029	12960119	+	-1.38	-21.94	3.4e-46	0	0	1	-0.26	-2.69	0.01	hsa-miR-614-4380990.326	0.66	0.44	5.34	-4.9	0.12	0.23	0.0008	0
554	hsa-mir-615	chr12	52714000	52714096	+	0.13	4.03	7.87e-05	-0.2	-3.45	0	0.43	5.5	8.82e-07	hsa-miR-615-4380991.327	-10.86	0.3	5.03	-4.73	0	0.22	1e-05	3e-05
555	hsa-mir-616	chr12	56199212	56199309	-	0.01	0.33	0.74	-0.14	-3.34	0	0.06	0.45	0.65	hsa-miR-616-4380992.328	-1.05	-1.38	0.24	-1.62	0.14	0.08	0.67	0.12
556	hsa-mir-617	chr12	79750442	79750539	-	0.06	2.09	0.04	-0.03	-0.93	0.35	0.07	1.32	0.19	hsa-miR-617-4380994.329	0.66	0.44	0.47	-0.03	0.22	0.34	0.32	0.96
557	hsa-mir-618	chr12	79853645	79853743	-	0.08	4.18	4.4e-05	0.12	2.44	0.02	0.37	5.73	3.81e-07	hsa-miR-618-4380996.330	-8.67	0.96	0.47	0.49	1e-05	0.03	0.16	0.27
558	hsa-mir-619	chr12	107754812	107754911	-	-0.04	-1.04	0.3	0.12	2.07	0.04	-0.58	-8.5	1.37e-10	NA	NA	NA	NA	NA	NA	NA	NA	NA
559	hsa-mir-620	chr12	115070747	115070842	-	0.1	3.79	0	0.15	4.15	0	0.05	1.12	0.27	NA	NA	NA	NA	NA	NA	NA	NA	NA
560	hsa-mir-621	chr13	40282901	40282997	+	1.03	16.69	1.38e-29	-0.15	-2.22	0.03	-0.27	-3.19	0	NA	NA	NA	NA	NA	NA	NA	NA	NA
561	hsa-mir-622	chr13	89681436	89681532	+	-0.63	-5.79	5.58e-08	0.18	3.55	0	-0.22	-2.34	0.02	hsa-miR-622-4380961.331	-0.02	1.17	0.73	0.44	0.95	0.1	0.19	0.47
562	hsa-mir-623	chr13	98806385	98806483	+	0.04	1.56	0.12	-0.02	-0.44	0.66	-0.25	-3.52	0	NA	NA	NA	NA	NA	NA	NA	NA	NA
563	hsa-mir-624	chr14	30553602	30553699	-	-0.01	-0.39	0.7	0.11	2.6	0.01	0.17	2.65	0.02	hsa-miR-624-4380964.332	-1.65	-1.86	0.47	-2.33	0.06	0.05	0.32	0.06
564	hsa-mir-625	chr14	65007572	65007657	+	0.02	0.84	0.4	-0.03	-0.51	0.61	0	0.06	0.95	NA	NA	NA	NA	NA	NA	NA	NA	NA
565	hsa-mir-626	chr15	39771074	39771168	+	0.22	7.31	1.85e-11	0.01	0.25	0.8	-0.16	-2.51	0.02	hsa-miR-626-4380966.333	0.66	1.31	0.47	0.84	0.22	0.08	0.32	0.25
566	hsa-mir-627	chr15	40279059	40279156	-	0	-0.05	0.96	0.02	0.54	0.59	-0.17	-2.58	0.01	hsa-miR-627-4380967.334	0.93	2.12	-2.5	4.62	0.58	0.24	0.18	0.1
567	hsa-mir-628	chr15	53452429	53452524	-	0.04	1.78	0.08	-0.07	-1.84	0.07	-0.16	-3.13	0	NA	NA	NA	NA	NA	NA	NA	NA	NA
568	hsa-mir-629	chr15	68158764	68158861	-	-0.01	-0.55	0.58	0.11	1.87	0.06	0.17	2.34	0.02	hsa-miR-629-4380969.335	-0.34	-0.65	-1.93	1.28	0.5	0.23	0.01	0.11
569	hsa-mir-630	chr15	70666611	70666708	+	0.24	8.77	8.8e-16	-0.03	-1.01	0.32	0.03	0.36	0.72	hsa-miR-630-4380970.336	-0.01	-0.22	0.89	-1.11	0.98	0.59	0.15	0.17
570	hsa-mir-631	chr15	73433004	73433079	-	-0.08	-2.88	0	0.09	1.52	0.13	-0.02	-0.19	0.85	hsa-miR-631-4380971.337	0.66	0.44	0.47	-0.03	0.22	0.34	0.32	0.96
571	hsa-mir-632	chr17	27701240	27701334	+	0.11	2.64	0.01	-0.08	-1.19	0.24	0.73	5.6	7.81e-07	NA	NA	NA	NA	NA	NA	NA	NA	NA
572	hsa-mir-633	chr17	58375307	58375405	+	0.09	4.21	3.98e-05	-0.06	-1.77	0.08	0.04	0.73	0.47	hsa-miR-633-4380979.338	0.66	0.44	0.47	-0.03	0.22	0.34	0.32	0.96
573	hsa-mir-634	chr17	62213651	62213748	+	0.01	0.53	0.59	-0.14	-4.12	0	-0.22	-3.33	0	NA	NA	NA	NA	NA	NA	NA	NA	NA
574	hsa-mir-635	chr17	63932186	63932284	-	0.45	10.35	3.61e-19	0.07	1.22	0.23	-0.17	-1.74	0.09	NA	NA	NA	NA	NA	NA	NA	NA	NA
575	hsa-mir-636	chr17	72244126	72244225	-	-0.15	-3.76	0	-0.12	-1.8	0.07	0.49	5.21	2.32e-06	NA	NA	NA	NA	NA	NA	NA	NA	NA
576	hsa-mir-637	chr19	3912411	3912510	-	-0.25	-4.24	3.58e-05	-0.16	-2.75	0.01	0	0.01	1	NA	NA	NA	NA	NA	NA	NA	NA	NA
577	hsa-mir-638	chr19	10690079	10690179	+	0.11	1.94	0.05	-0.34	-7.34	0	0.8	10.87	6.72e-16	NA	NA	NA	NA	NA	NA	NA	NA	NA
578	hsa-mir-639	chr19	14501354	14501452	+	-0.01	-0.21	0.83	-0.02	-0.25	0.8	0.47	5.78	2.76e-07	hsa-miR-639-4380987.339	0.66	0.44	0.47	-0.03	0.22	0.34	0.32	0.96
579	hsa-mir-640	chr19	19406871	19406967	+	0.07	2.29	0.02	0.09	2.21	0.03	0.19	3.6	0	NA	NA	NA	NA	NA	NA	NA	NA	NA
580	hsa-mir-641	chr19	45480289	45480388	-	-0.07	-2.45	0.02	0.25	5.47	0	-0.06	-0.67	0.51	NA	NA	NA	NA	NA	NA	NA	NA	NA
581	hsa-mir-642	chr19	50870025	50870122	+	-0.09	-3.22	0	-0.33	-7.8	0	-0.36	-4.03	0	hsa-miR-642-4380995.340	3.86	0.44	-0.13	0.57	0.19	0.85	0.96	0.87
582	hsa-mir-643	chr19	57476861	57476958	+	0.27	7.75	2.72e-12	0.13	2.97	0	0.01	0.1	0.92	NA	NA	NA	NA	NA	NA	NA	NA	NA
583	hsa-mir-644	chr20	32517790	32517884	+	0.1	4.57	9.14e-06	-0.08	-2.19	0.03	-0.41	-7.13	2.75e-09	hsa-miR-644-4380999.341	1.1	0.79	0.82	-0.03	0.11	0.17	0.16	0.95
584	hsa-mir-645	chr20	48635729	48635823	+	-0.03	-0.81	0.42	0	-0.06	0.95	-0.15	-2.54	0.01	hsa-miR-645-4381000.342	0.66	0.44	0.47	-0.03	0.22	0.34	0.32	0.96
585	hsa-mir-646	chr20	58316926	58317020	+	0.08	2.44	0.02	0.07	1.56	0.12	0.13	1.55	0.13	hsa-miR-646-4381002.343	-1.8	0.47	1.57	-1.1	0.31	0.78	0.37	0.65
586	hsa-mir-647	chr20	62044427	62044523	-	-0.1	-2.13	0.03	-0.02	-0.3	0.76	0.19	2.28	0.03	hsa-miR-647-4381003.344	0.66	0.44	0.47	-0.03	0.22	0.34	0.32	0.96
587	hsa-mir-648	chr22	16843633	16843727	-	0.02	1.07	0.29	0.08	2.13	0.04	-0.24	-3.31	0	NA	NA	NA	NA	NA	NA	NA	NA	NA
588	hsa-mir-649	chr22	19718464	19718561	-	0.02	0.71	0.48	-0.11	-0.76	0.46	-0.52	-6.81	9.01e-08	hsa-miR-649-4381005.345	0.66	0.44	0.47	-0.03	0.22	0.34	0.32	0.96
589	hsa-mir-650	chr22	21495269	21495365	+	-0.02	-0.35	0.72	0.02	0.33	0.74	0.05	0.59	0.56	hsa-miR-650-4381006.346	2.42	1.9	0.24	1.66	0	0	0.53	0.02
590	hsa-mir-651	chrX	8055005	8055102	+	0.04	1.88	0.06	-0.09	-4.05	0	0.18	4.92	6.99e-06	hsa-miR-651-4381007.347	-5.19	-2.68	0.47	-3.15	0.01	0.05	0.58	0.07
591	hsa-mir-652	chrX	109185212	109185310	+	0.22	8.36	9.7e-15	-0.02	-0.57	0.57	0.17	4.25	7.48e-05	hsa-miR-652-4380927.348	0.66	0.44	0.47	-0.03	0.22	0.34	0.32	0.96
592	hsa-mir-653	chr7	92950007	92950103	-	0.05	2.49	0.01	-0.14	-2.76	0.01	0.07	1.33	0.19	hsa-miR-653-4381012.349	0.66	0.44	0.47	-0.03	0.22	0.34	0.32	0.96
593	hsa-mir-654	chr14	100576308	100576389	+	-0.09	-5.42	1.05e-07	0.13	2.57	0.01	0.23	4.14	0	hsa-miR-654-4381014.350	2.88	0.44	-1.76	2.2	0.03	0.34	0.05	0.07
594	hsa-mir-655	chr14	100585639	100585736	+	-0.11	-5.56	4.94e-08	-0.4	-7.35	0	0.29	5.7	3.62e-07	NA	NA	NA	NA	NA	NA	NA	NA	NA
595	hsa-mir-656	chr14	100602813	100602891	+	-0.11	-5.65	3.06e-08	0.03	0.39	0.69	0.22	3.42	0	hsa-miR-656-4380920.351	0.66	0.44	0.47	-0.03	0.22	0.34	0.32	0.96
596	hsa-mir-657	chr17	76713670	76713768	-	0.01	0.25	0.8	0.01	0.18	0.86	0.26	2.81	0.01	hsa-miR-657-4380922.352	0.66	0.44	1.89	-1.44	0.22	0.34	0.05	0.12
597	hsa-mir-658	chr22	36570224	36570324	-	-0.33	-5.16	7.6e-07	-0.21	-3.81	0	0.39	4.22	0	hsa-miR-658-4380923.353	0.66	0.44	0.47	-0.03	0.22	0.34	0.32	0.96
598	hsa-mir-659	chr22	36573630	36573727	-	-0.16	-2.83	0.01	-0.08	-1.94	0.05	0.24	2.61	0.01	hsa-miR-659-4380924.354	0.66	0.44	0.47	-0.03	0.22	0.34	0.32	0.96
599	hsa-mir-660	chrX	49664588	49664685	+	-0.02	-0.62	0.54	0.1	1.82	0.07	0.16	2.56	0.01	hsa-miR-660-4380925.355	-1.84	-0.04	0.14	-0.18	0.0001	0.83	0.47	0.51
600	hsa-mir-661	chr8	145091346	145091435	-	-0.18	-5.01	1.16e-06	0.21	4.03	0	-0.07	-0.77	0.44	hsa-miR-661-4381009.356	0.66	0.44	0.47	-0.03	0.22	0.34	0.32	0.96
601	hsa-mir-662	chr16	760183	760278	+	-0.18	-4.35	2.31e-05	-0.2	-3.33	0	0.54	7.81	1.78e-10	hsa-miR-662-4381010.357	0.66	0.44	0.47	-0.03	0.22	0.34	0.32	0.96
602	hsa-mir-663	chr20	26136821	26136914	-	-0.2	-5.15	7.52e-07	-0.07	-1.08	0.28	0.26	2.63	0.01	NA	NA	NA	NA	NA	NA	NA	NA	NA
603	hsa-mir-663b	chr2	132731008	132731123	-	-0.35	-6.72	2.4e-10	0.11	1.63	0.11	0.04	0.4	0.69	NA	NA	NA	NA	NA	NA	NA	NA	NA
604	hsa-mir-664	chr1	218440502	218440584	-	0.07	3.57	0	0.15	3.96	0	-0.11	-1.9	0.06	NA	NA	NA	NA	NA	NA	NA	NA	NA
605	hsa-mir-665	chr14	100411122	100411194	+	-0.15	-6.92	1.93e-11	-0.17	-2.75	0.01	0.2	2.92	0.01	NA	NA	NA	NA	NA	NA	NA	NA	NA
606	hsa-mir-668	chr14	100591347	100591413	+	-0.06	-3.34	0	-0.6	-10.66	0	-0.01	-0.13	0.89	NA	NA	NA	NA	NA	NA	NA	NA	NA
607	hsa-mir-671	chr7	150566439	150566557	+	0.25	5.77	2.84e-08	-0.11	-2.38	0.02	0.16	2.26	0.03	NA	NA	NA	NA	NA	NA	NA	NA	NA
608	hsa-mir-675	chr11	1974564	1974637	-	-0.17	-4.74	4.06e-06	0.25	3.72	0	0.13	1.62	0.11	NA	NA	NA	NA	NA	NA	NA	NA	NA
610	hsa-mir-7-1	chr9	85774482	85774592	-	0.03	1.1	0.27	0.09	2.48	0.02	-0.25	-3.91	0	hsa-miR-7-4373014.358	-2.67	1.36	5.49	-4.14	0.3	0.58	0.06	0.26
611	hsa-mir-7-2	chr15	86956059	86956169	+	-0.1	-2.67	0.01	-0.19	-2.8	0.01	0.06	0.85	0.4	hsa-miR-7-4373014.358	-2.67	1.36	5.49	-4.14	0.3	0.58	0.06	0.26
613	hsa-mir-7-3	chr19	4721681	4721791	+	-0.06	-2.23	0.03	-0.26	-5.51	0	0.11	1.59	0.12	hsa-miR-7-4373014.358	-2.67	1.36	5.49	-4.14	0.3	0.58	0.06	0.26
609	hsa-mir-708	chr11	78790713	78790801	-	-0.06	-2.04	0.04	-0.02	-0.61	0.54	-0.09	-1.58	0.12	NA	NA	NA	NA	NA	NA	NA	NA	NA
612	hsa-mir-720	chr3	165541822	165541932	+	-0.08	-1.93	0.06	-0.14	-2.43	0.02	0.15	1.57	0.13	NA	NA	NA	NA	NA	NA	NA	NA	NA
614	hsa-mir-744	chr17	11925940	11926038	+	0.17	5.3	3.38e-07	0.04	1.32	0.19	-0.11	-1.72	0.09	NA	NA	NA	NA	NA	NA	NA	NA	NA
615	hsa-mir-758	chr14	100562109	100562197	+	-0.07	-4.04	6.28e-05	-0.29	-6.64	0	0.18	3.33	0	NA	NA	NA	NA	NA	NA	NA	NA	NA
616	hsa-mir-760	chr1	94084975	94085055	+	-0.09	-1.68	0.1	0.05	0.6	0.55	0.49	6.53	1.49e-08	NA	NA	NA	NA	NA	NA	NA	NA	NA
617	hsa-mir-765	chr1	155172546	155172660	-	-0.04	-1.38	0.17	0.09	1.87	0.07	0.14	1.93	0.06	NA	NA	NA	NA	NA	NA	NA	NA	NA
618	hsa-mir-766	chrX	118664728	118664839	-	-0.01	-0.32	0.75	0.23	3.53	0	-0.2	-2.97	0	NA	NA	NA	NA	NA	NA	NA	NA	NA
619	hsa-mir-767	chrX	151312548	151312657	-	0.09	4.45	1.44e-05	-0.05	-1.68	0.1	0.09	2.15	0.04	NA	NA	NA	NA	NA	NA	NA	NA	NA
620	hsa-mir-769	chr19	51214029	51214147	+	-0.07	-2.75	0.01	-0.19	-3.09	0	-0.08	-0.84	0.41	NA	NA	NA	NA	NA	NA	NA	NA	NA
621	hsa-mir-770	chr14	100388479	100388577	+	-0.1	-4.95	1.1e-06	-0.11	-2.29	0.02	0.28	3.71	0	NA	NA	NA	NA	NA	NA	NA	NA	NA
622	hsa-mir-802	chr21	36014882	36014976	+	0.01	0.37	0.71	-0.09	-2.54	0.01	0.13	2.09	0.04	NA	NA	NA	NA	NA	NA	NA	NA	NA
623	hsa-mir-873	chr9	28878876	28878953	-	0.06	2.87	0	-0.01	-0.41	0.68	0.17	4	0	NA	NA	NA	NA	NA	NA	NA	NA	NA
624	hsa-mir-874	chr5	137011159	137011237	-	0.02	0.9	0.37	-0.16	-4.58	0	0.09	1.74	0.09	NA	NA	NA	NA	NA	NA	NA	NA	NA
625	hsa-mir-875	chr8	100618189	100618265	-	0.09	4.34	2.43e-05	-0.05	-1.95	0.05	0.16	3.81	0	NA	NA	NA	NA	NA	NA	NA	NA	NA
626	hsa-mir-876	chr9	28853623	28853704	-	0.09	2.15	0.03	0.05	1.09	0.28	-0.08	-1.19	0.24	NA	NA	NA	NA	NA	NA	NA	NA	NA
627	hsa-mir-877	chr6	30660087	30660173	+	0.39	6.7	2.87e-10	NA	NA	NA	-0.07	-0.34	0.76	NA	NA	NA	NA	NA	NA	NA	NA	NA
628	hsa-mir-885	chr3	10411172	10411246	-	-0.19	-5.17	5.81e-07	-0.04	-0.65	0.52	0.16	2.18	0.03	NA	NA	NA	NA	NA	NA	NA	NA	NA
629	hsa-mir-886	chr5	135444075	135444196	-	-0.01	-0.46	0.64	-0.26	-5.69	0	-0.07	-0.96	0.34	NA	NA	NA	NA	NA	NA	NA	NA	NA
630	hsa-mir-887	chr5	15988290	15988369	+	-0.03	-0.68	0.5	-0.1	-2.93	0	0.21	3.1	0	NA	NA	NA	NA	NA	NA	NA	NA	NA
631	hsa-mir-888	chrX	144883993	144884070	-	0.03	1.72	0.09	-0.1	-2.02	0.05	-0.07	-1.17	0.25	NA	NA	NA	NA	NA	NA	NA	NA	NA
632	hsa-mir-889	chr14	100583990	100584069	+	-0.04	-2.53	0.01	-0.52	-9.48	0	0.22	4.25	7.42e-05	NA	NA	NA	NA	NA	NA	NA	NA	NA
633	hsa-mir-890	chrX	144883484	144883561	-	0.01	0.56	0.58	0.02	0.43	0.67	0.09	1.32	0.19	NA	NA	NA	NA	NA	NA	NA	NA	NA
634	hsa-mir-891a	chrX	144917003	144917082	-	0.17	3.44	0	-0.28	-9.06	0	0	0.02	0.98	NA	NA	NA	NA	NA	NA	NA	NA	NA
635	hsa-mir-891b	chrX	144890262	144890341	-	0.06	2.53	0.01	-0.34	-7.67	0	0	0	1	NA	NA	NA	NA	NA	NA	NA	NA	NA
636	hsa-mir-892a	chrX	144885878	144885953	-	-0.05	-1	0.32	-0.03	-0.64	0.53	0.1	1.47	0.15	NA	NA	NA	NA	NA	NA	NA	NA	NA
637	hsa-mir-892b	chrX	144886407	144886484	-	0	-0.22	0.83	0.03	0.84	0.4	0.06	0.77	0.45	NA	NA	NA	NA	NA	NA	NA	NA	NA
638	hsa-mir-9-1	chr1	154656756	154656845	-	-0.17	-5.2	5.24e-07	0.25	3.22	0	0.34	5.96	1.65e-07	hsa-miR-9-4373285.359	-6.31	0.07	1.36	-1.29	0	0.76	0	0.01
639	hsa-mir-9-2	chr5	87998426	87998513	-	0	0.16	0.87	0.85	15.28	0	0.21	3.79	0	hsa-miR-9-4373285.359	-6.31	0.07	1.36	-1.29	0	0.76	0	0.01
649	hsa-mir-9-3	chr15	87712251	87712341	+	-0.13	-2.89	0	-0.27	-5.53	0	0.46	5.08	3.77e-06	hsa-miR-9-4373285.359	-6.31	0.07	1.36	-1.29	0	0.76	0	0.01
640	hsa-mir-920	chr12	24256621	24256696	+	0.06	2.52	0.01	-0.29	-8.04	0	0.03	0.62	0.54	NA	NA	NA	NA	NA	NA	NA	NA	NA
641	hsa-mir-921	chr1	164390603	164390659	-	0	-0.05	0.96	-0.05	-1.26	0.21	0.21	3.19	0	NA	NA	NA	NA	NA	NA	NA	NA	NA
642	hsa-mir-922	chr3	198885763	198885844	-	-0.04	-1.35	0.18	0.02	0.46	0.65	0.02	0.33	0.74	NA	NA	NA	NA	NA	NA	NA	NA	NA
643	hsa-mir-923	chr17	30502291	30502346	-	0	0.04	0.97	-0.01	-0.23	0.82	NA	NA	NA	NA	NA	NA	NA	NA	NA	NA	NA	NA
644	hsa-mir-924	chr18	35456084	35456137	-	0.02	0.98	0.33	0.03	0.59	0.56	-0.31	-5.74	3.64e-07	NA	NA	NA	NA	NA	NA	NA	NA	NA
645	hsa-mir-92a-1	chr13	90801568	90801646	+	0.1	3.43	0	-0.03	-0.79	0.43	-0.5	-7.6	1.93e-10	NA	NA	NA	NA	NA	NA	NA	NA	NA
646	hsa-mir-92a-2	chrX	133131233	133131308	-	0.02	0.97	0.34	0.09	1.92	0.06	0.14	3.11	0	NA	NA	NA	NA	NA	NA	NA	NA	NA
647	hsa-mir-92b	chr1	153431591	153431687	+	-0.12	-2.74	0.01	-0.23	-4.16	0	0.38	4.81	1.05e-05	NA	NA	NA	NA	NA	NA	NA	NA	NA
648	hsa-mir-93	chr7	99529326	99529406	-	-0.04	-1.47	0.14	0.04	0.83	0.41	-0.1	-1.44	0.16	hsa-miR-93-4373012.362	-0.91	-0.16	-0.24	0.07	0.05	0.66	0.53	0.89
650	hsa-mir-933	chr2	175740606	175740683	-	-0.13	-3.98	9.56e-05	-0.11	-1.69	0.09	0.29	3.15	0	NA	NA	NA	NA	NA	NA	NA	NA	NA
651	hsa-mir-934	chrX	135460702	135460785	+	-0.05	-1.72	0.09	0.04	0.87	0.38	0.21	3.93	0	NA	NA	NA	NA	NA	NA	NA	NA	NA
652	hsa-mir-935	chr19	59177372	59177463	+	-0.1	-1.51	0.13	-0.38	-7.38	0	0.34	3.14	0	NA	NA	NA	NA	NA	NA	NA	NA	NA
653	hsa-mir-936	chr10	105797836	105797934	-	-0.06	-1.7	0.09	0.01	0.31	0.75	-0.4	-6.02	1.12e-07	NA	NA	NA	NA	NA	NA	NA	NA	NA
654	hsa-mir-937	chr8	144967114	144967200	-	-0.27	-6.52	5.49e-10	0.24	3.86	0	-0.2	-2.27	0.03	NA	NA	NA	NA	NA	NA	NA	NA	NA
655	hsa-mir-938	chr10	29931198	29931281	-	0.04	1.6	0.11	0.01	0.19	0.85	-0.09	-1.52	0.14	NA	NA	NA	NA	NA	NA	NA	NA	NA
656	hsa-mir-939	chr8	145590171	145590253	-	-0.21	-4.63	6.51e-06	-0.08	-1.24	0.22	0.2	2.07	0.04	NA	NA	NA	NA	NA	NA	NA	NA	NA
657	hsa-mir-940	chr16	2261748	2261842	+	-0.01	-0.43	0.67	-0.03	-0.58	0.56	0.3	3.77	0	NA	NA	NA	NA	NA	NA	NA	NA	NA
658	hsa-mir-941-1	chr20	62021237	62021326	+	0.25	5.13	2.28e-06	0.12	2.77	0.01	0.04	0.4	0.69	NA	NA	NA	NA	NA	NA	NA	NA	NA
659	hsa-mir-941-2	chr20	62021544	62021633	+	0.25	3.27	0	0.08	1.18	0.25	0.44	3.76	0	NA	NA	NA	NA	NA	NA	NA	NA	NA
660	hsa-mir-941-3	chr20	62021656	62021745	+	0.23	3.01	0	-0.25	-5.57	0	0.6	4.07	0	NA	NA	NA	NA	NA	NA	NA	NA	NA
661	hsa-mir-942	chr1	117438787	117438873	+	0.09	4.38	1.89e-05	-0.04	-1.04	0.3	-0.07	-1.45	0.15	NA	NA	NA	NA	NA	NA	NA	NA	NA
662	hsa-mir-943	chr4	1957908	1958002	-	-0.21	-5.18	5.37e-07	0.14	1.86	0.07	0.09	1.3	0.2	NA	NA	NA	NA	NA	NA	NA	NA	NA
663	hsa-mir-944	chr3	191030404	191030492	+	-0.57	-17.72	5.62e-41	-0.01	-0.32	0.75	-0.15	-2.51	0.02	NA	NA	NA	NA	NA	NA	NA	NA	NA
664	hsa-mir-95	chr4	8057927	8058008	-	-0.08	-3.13	0	0.02	0.53	0.6	0.21	3.72	0	hsa-miR-95-4373011.363	-3.54	2.03	4.2	-2.17	0.08	0.26	0.05	0.38
665	hsa-mir-96	chr7	129201767	129201845	-	-0.12	-4.24	3.35e-05	0.18	2.94	0	0.08	0.81	0.42	hsa-miR-96-4373010.364	-3.49	0.95	0.37	0.59	0.01	0.18	0.56	0.51
666	hsa-mir-98	chrX	53599908	53600027	-	0	0.04	0.97	0.03	0.73	0.47	-0.2	-2.91	0.01	hsa-miR-98-4373009.365	-0.9	0.2	0.87	-0.67	0.04	0.58	0.05	0.23
667	hsa-mir-99a	chr21	16833279	16833360	+	2.21	26.52	1.88e-65	-0.1	-2.9	0	0.14	3.72	0	hsa-miR-99a-4373008.366	-1.22	0.05	-0.14	0.19	0.02	0.9	0.71	0.73
668	hsa-mir-99b	chr19	56887676	56887746	+	-0.03	-1.33	0.19	-0.2	-3.33	0	-0.43	-4.09	0	hsa-miR-99b-4373007.367	5.74	6.51	0.07	6.44	1e-05	0	0.79	2e-05
